# Supplementary material for: Fire ant social chromosomes: Differences in number, sequence and expression of odorant binding proteins
Source: Evol Lett. 2017 Aug 23;1(4):199–210. doi: 10.1002/evl3.22 (PMC6121795; doi:10.1002/evl3.22)
Supplement: Supplementary file 2 — Table S1. Summary of correspondences between identifiers of sequences produced in this project and previously published sequences, including the number of sequence differences between the two groups. Table S2. Accession numbers of the gene expression data used. “Project” and “SRA” columns indicate NCBI identifiers. The descriptions provided and the sequencing method used are based on metadata available on NCBI and in the manuscripts. Two samples (marked with an asterisk) were discarded because of very low coverage after aligning the reads to the S. invicta genome. Table S3. Table showing the results of the alignment of ESTs from the S.invicta microarray (Platform GPL6930) to its reference genome. The columns “Scaffold”, “Start” and “End” indicate the coordinates of the EST in the reference. “Probe” refers to probe to which each EST belongs and “Gene” refers to the gene intersecting that particular region of the S.invicta genome. ESTs tagged with an asterisk (*) map to more than one location in the genome. Table S4. Details of closest BLASTP hit to NCBI “nr” database for each newly produced S. invicta OBP sequence. Table S5. Number of genes represented in each co‐expression module; OBPs represented in each module. Each gene may be represented by multiple probes. Probes in queen_E_1 are not assinged to a module. Table S6. Gene co‐expression modules with module eigene differential expression between genotypes in queens (SB/SB versus SB/Sb), between genotypes in workers from multiple‐queen colonies (SB/SB versus SB/Sb), and betwen social forms in SB/SB workers (single‐queen colony versus multiple‐queen colony). Differential expression was tested with t‐tests within each comparison within each dataset, with p‐values corrected for multiple testing using Bonferroni correction. Table S7. Putative OBP orthologs in other species. First, we ran a tblastn search of all S. invicta OBPs against all non‐S. invicta arthropod sequences, accepting hits where e‐value < 10−3. We then r [file EVL3-1-199-s002.xlsx]

## Sheet: Table S1
Table S1: Summary of correspondences between identifiers of sequences produced in this project and previously published sequences, including the number of sequence differences between the two groups.
New annotation		Gotzek et al. 2011			Other Publication
Name	CDS length	Accession	Nucleotide mismatch	Amino Acid mismatch	Accession	Nucleotide mismatch	Amino Acid mismatch	Publication
SiOBP1	417	HQ853350	0	0	FJ215314	0	0	Xu et al. 2009
SiOBP2	456	HQ853351	0	0	-	-	-	-
SiOBP3/Gp-9	459	(not submitted)	-	-	AF427893	0	0	Krieger & Ross 2002
SiOBP4	459	HQ853352	1	0	-	-	-	-
SiOBP5	432	HQ853353	0	0	-	-	-	-
SiOBP6	438	HQ853354	1	0	-	-	-	-
SiOBP7	399	HQ853355	0	0	EFZ13147	43	14	Wurm et al. 2011
SiOBP8	459	HQ853356	0	0	-	-	-	-
SiOBP9	387	HQ853357	0	0	EFZ09576	45	22	Wurm et al. 2011
SiOBP10	429	HQ853358	12	4	FJ215319	85	14	Xu et al. 2009
SiOBP11	447	HQ853359	1	0	EFZ10447	90	30	Wurm et al. 2011
SiOBP12	525	HQ853360	9	5	FJ215315	8	4	Xu et al. 2009
SiOBP13	480	HQ853361	0	0	FJ215318	1	frameshift	Xu et al. 2009
SiOBP14	486	HQ853362	1	1	-	-	-	-
SiOBP15	486	HQ853363	4	2	FJ215316	5	frameshift	Xu et al. 2009
SiOBP16	513	HQ853364	2	2	FJ215317	112	51	Xu et al. 2009
SiOBP17	339/366/288/246	(not submitted)	-	-	-	-	-	-
SiOBP18	-	(not submitted)	-	-	-	-	-	-

## Sheet: Table S2
Table S2: Accession numbers of the gene expression data used. “Project” and “SRA” columns indicate NCBI identifiers. The descriptions provided and the sequencing method used are based on metadata available on NCBI and in the manuscripts. Two samples (marked with an asterisk) were discarded because of very low coverage after aligning the reads to the S. invicta genome.
Publication	Project	Sequencing method	SRA	Description
Morandin et al 2016	PRJDB4088	Illumina paired-end	DRS023318	Pool of 9 polygyne workers 1
			DRS023319	Pool of 9 polygyne workers 2
			DRS023320	Pool of 9 polygyne workers 3
			DRS023315	Pool of 3 polygyne queen 1
			DRS023316*	Pool of 3 polygyne queen 2
			DRS023317	Pool of 3 polygyne queen 3
			DRS023312	Pool of 9 monogyne workers 1
			DRS023313*	Pool of 9 monogyne workers 2
			DRS023314	Pool of 9 monogyne workers 3
			DRS023309	Pool of 3 monogyne queen 1
			DRS023310	Pool of 3 monogyne queen 2
			DRS023311	Pool of 3 monogyne queen 3
Wurm et al 2011	PRJNA49629	454 EST	SRS084972	Pool of polygyne workers and queens from different developmental stages
			SRS084971	Pool of monogyne workers and queens from different developmental stages
			SRS084970	Pool of 100 heads from workers and queens
			SRS084969	Pool of 24 adult males
		Illumina single-end	SRS377035	4 pooled polygyne queens 1
			SRS376911	4 pooled polygyne queens 2
			SRS376910	4 pooled polygyne queens 3
			SRS376905	4 pooled polygyne queens 4
			SRS376904	4 pooled polygyne queens 5
			SRS376903	4 pooled polygyne queens 6
NA	PRJNA266847	Illumina paired-end	SRS742422	Antennae from queen, age 1
			SRS742424	Antennae from queen, age 2
			SRS742423	Antennae from queen, age 3

## Sheet: Table S3
Table S3: Table showing the results of the alignment of ESTs from the S.invicta microarray (Platform GPL6930) to its reference genome. The columns "Scaffold", "Start" and "End" indicate the coordinates of the EST in the reference. "Probe" refers to probe to which each EST belongs and "Gene" refers to the gene intersecting that particular region of the S.invicta genome. ESTs tagged with an asteris…
EST	Scaffold	Start	End	Probe	Gene
EE127747	-	-	-	unil_ant_E_16384	-
EE127748	NW_011800375.1	31291	31915	unil_ant_E_20608	-
EE127749	NW_011802221.1	287920	288524	unil_ant_E_24832	-
EE127750	-	-	-	unil_ant_E_12159	-
EE127751	NW_011803501.1	2433958	2434537	unil_ant_E_16383	LOC105204626
EE127752	NW_011796746.1	1025287	1025735	unil_ant_E_24831	-
EE127753	-	-	-	unil_ant_E_2656	-
EE127754	-	-	-	unil_ant_E_6880	-
EE127755	NW_011801610.1	353207	353691	unil_ant_E_11104	LOC105203423
EE127756	-	-	-	unil_ant_E_136	-
EE127757	-	-	-	unil_ant_E_22311	SiOBP16
EE127758	NW_011796951.1	3768893	3769417	unil_ant_E_18087	LOC105195714
EE127759	-	-	-	unil_ant_E_13863	-
EE127760	NW_011796898.1	308029	308618	unil_ant_E_9639	-
EE127761	NW_011799271.1	2303883	2304640	unil_ant_E_1191	LOC105199115
EE127762	-	-	-	unil_ant_E_22312	-
EE127763	NW_011799271.1	1088002	1088239	unil_ant_E_13864	-
EE127764	NW_011796018.1	401340	401632	unil_ant_E_9640	-
EE127765	NW_011801243.1	900301	900524	unil_ant_E_5416	-
EE127766	NW_011794844.1	201420	202058	unil_ant_E_1704	-
EE127767	NW_011798105.1	444580	444891	unil_ant_E_10152	LOC105197394
EE127768	-	-	-	unil_ant_E_14376	-
EE127769	NW_011798105.1	1462661	1463131	unil_ant_E_18600	LOC105197433
EE127770	NW_011801959.1	52	330	unil_ant_E_22824	-
EE127771	NW_011804688.1	512646	513231	unil_ant_E_1703	LOC105205654
EE127772	-	-	-	unil_ant_E_5927	-
EE127773	NW_011799577.1	166513	167559	unil_ant_E_14375	LOC105199575
EE127774	NW_011800888.1	725838	726462	unil_ant_E_18599	LOC105201850
EE127775	NW_011801856.1	543904	544519	unil_ant_E_648	LOC105203598
EE127776	NW_011798185.1	585	1067	unil_ant_E_4872	-
EE127777	NW_011796813.1	224899	225214	unil_ant_E_9096	-
EE127778	-	-	-	unil_ant_E_17544	-
EE127779	NW_011799016.1	83541	85384	unil_ant_E_21768	LOC105198769
EE127780	NW_011800681.1	1	558	unil_ant_E_4871	LOC105201500
EE127781	NW_011796848.1	1351969	1352559	unil_ant_E_9095	-
EE127782	NW_011797510.1	679008	680578	unil_ant_E_13319	LOC105196867
EE127783	NW_011799647.1	12896	13333	unil_ant_E_21767	-
EE127784	-	-	-	unil_ant_E_10150	-
EE127785	-	-	-	unil_ant_E_14374	-
EE127786	NW_011799943.1	339868	341573	unil_ant_E_18598	LOC105200256
EE127787	NW_011804032.1	70371	70708	unil_ant_E_22822	-
EE127788	NW_011796343.1	693328	693877	unil_ant_E_1701	-
EE127789	NW_011799577.1	166696	167519	unil_ant_E_10149	LOC105199575
EE127790	NW_011795580.1	773213	773634	unil_ant_E_14373	-
EE127791	NW_011795876.1	661823	662319	unil_ant_E_18597	-
EE127792	NW_011801246.1	48559	48961	unil_ant_E_646	-
EE127793	NW_011799840.1	1342539	1342982	unil_ant_E_4870	-
EE127794	NW_011798105.1	1431072	1431596	unil_ant_E_13318	LOC105197427
EE127795	NW_011796951.1	4128601	4128905	unil_ant_E_645	-
EE127796	NW_011799496.1	141913	142358	unil_ant_E_9093	-
EE127797	NW_011795544.1	523271	523832	unil_ant_E_13317	-
EE127798	-	-	-	unil_ant_E_17541	-
EE127799	-	-	-	unil_ant_E_21765	-
EE127800	-	-	-	unil_ant_E_10148	-
EE127801	NW_011803760.1	942171	942458	unil_ant_E_14372	-
EE127802	NW_011794844.1	541906	542357	unil_ant_E_18596	-
EE127803	NW_011801856.1	554626	555205	unil_ant_E_22820	LOC105203599
EE127804	NW_011794668.1	2076811	2077101	unil_ant_E_1699	-
EE127805	NW_011800941.1	1069098	1069684	unil_ant_E_5923	-
EE127806	NW_011799730.1	51554	52146	unil_ant_E_10147	-
EE127807	NW_011799419.1	871875	872417	unil_ant_E_14371	-
EE127808	-	-	-	unil_ant_E_18595	-
EE127809	-	-	-	unil_ant_E_22819	-
EE127810	NW_011798256.1	3410114	3410678	unil_ant_E_644	LOC105197843
EE127811	NW_011796951.1	5043887	5044297	unil_ant_E_4868	LOC105195761
EE127812	NW_011797112.1	502332	502948	unil_ant_E_9092	-
EE127813	NW_011799840.1	1494208	1494959	unil_ant_E_13316	LOC105199933
EE127814	-	-	-	unil_ant_E_17540	-
EE127815	NW_011797077.1	1677906	1678385	unil_ant_E_21764	-
EE127816	-	-	-	unil_ant_E_643	-
EE127817	NW_011799271.1	2220975	2221460	unil_ant_E_4867	-
EE127818	NW_011798105.1	1942977	1944278	unil_ant_E_17539	LOC105197477
EE127819	NW_011798105.1	445539	447102	unil_ant_E_21763	LOC105197395
EE127820	NW_011796018.1	484775	485367	unil_ant_E_1698	LOC105193740
EE127821	NW_011799271.1	1525317	1525800	unil_ant_E_5922	-
EE127822	-	-	-	unil_ant_E_10146	-
EE127823	NW_011803484.1	348902	349438	unil_ant_E_14370	-
EE127824	NW_011803501.1	2835597	2835900	unil_ant_E_18594	LOC105204664
EE127825	NW_011804032.1	136515	137120	unil_ant_E_22818	-
EE127826	NW_011797481.1	648556	649037	unil_ant_E_1697	-
EE127827	-	-	-	unil_ant_E_5921	-
EE127828	-	-	-	unil_ant_E_18593	-
EE127829	NW_011797245.1	14732	19199	unil_ant_E_22817	LOC105196428
EE127830	NW_011800934.1	12859	13455	unil_ant_E_642	-
EE127831	NW_011800284.1	130899	131489	unil_ant_E_4866	-
EE127832	NW_011800945.1	1585950	1586549	unil_ant_E_13314	-
EE127833	NW_011794869.1	999396	1001122	unil_ant_E_641	LOC105200423
EE127834	-	-	-	unil_ant_E_4865	-
EE127835	NW_011804683.1	20138	20698	unil_ant_E_9089	-
EE127836	NW_011796586.1	707913	708600	unil_ant_E_13313	LOC105194484
EE127837	-	-	-	unil_ant_E_21761	-
EE127838	NW_011799056.1	142508	144802	unil_ant_E_21241	LOC105198853
EE127839	-	-	-	unil_ant_E_8569	-
EE127840	NW_011796843.1	60166	60788	unil_ant_E_121	-
EE127841	NW_011796848.1	2749892	2750115	unil_ant_E_21242	LOC105195188
EE127842	-	-	-	unil_ant_E_17018	-
EE127843	NW_011798105.1	1975886	1976720	unil_ant_E_12794	LOC105197481
EE127844	-	-	-	unil_ant_E_8570	-
EE127845	NW_011794668.1	1149735	1150380	unil_ant_E_4346	-
EE127846	NW_011801858.1	91664	93010	unil_ant_E_122	LOC105203625
EE127847	-	-	-	unil_ant_E_22297	-
EE127848	NW_011800667.1	1297152	1297729	unil_ant_E_9625	-
EE127849	NW_011799647.1	18527	18968	unil_ant_E_5401	-
EE127850	NW_011797301.1	17171	17733	unil_ant_E_1177	LOC105196499
EE127851	NW_011796116.1	2366419	2366957	unil_ant_E_18074	-
EE127852	-	-	-	unil_ant_E_13850	-
EE127853	-	-	-	unil_ant_E_9626	-
EE127854	NW_011799941.1	479567	480528	unil_ant_E_5402	LOC105200212
EE127855	NW_011796898.1	289604	290277	unil_ant_E_1178	-
EE127856	NW_011796813.1	6797	7510	unil_ant_E_21243	LOC105195025
EE127857	NW_011798256.1	1704845	1705558	unil_ant_E_17019	LOC105197751
EE127858	NW_011800360.1	1819926	1820396	unil_ant_E_12795	LOC105200747
EE127859	NW_011795580.1	1966654	1967102	unil_ant_E_8571	LOC105192919
EE127860	NW_011798256.1	1343808	1344443	unil_ant_E_4347	-
EE127861	-	-	-	unil_ant_E_123	-
EE127862	NW_011800296.1	569766	570417	unil_ant_E_21244	LOC105200680
EE127863	NW_011800966.1	54932	60441	unil_ant_E_17020	LOC105202499
EE127864	NW_011807025.1	316	936	unil_ant_E_12796	-
EE127865	NW_011795276.1	1311283	1311855	unil_ant_E_8572	LOC105207604
EE127866	NW_011804604.1	293357	293623	unil_ant_E_4348	-
EE127867	NW_011798105.1	1705068	1705548	unil_ant_E_22299	-
EE127868	-	-	-	unil_ant_E_18075	-
EE127869	-	-	-	unil_ant_E_13851	-
EE127870	-	-	-	unil_ant_E_5403	-
EE127871	NW_011804688.1	2954852	2955478	unil_ant_E_1179	-
EE127872	NW_011799799.1	58521	59138	unil_ant_E_18076	-
EE127873	NW_011796746.1	1589412	1589906	unil_ant_E_9628	-
EE127874	NW_011795276.1	3299930	3300386	unil_ant_E_5404	-
EE127875	-	-	-	unil_ant_E_21245	-
EE127876	NW_011814863.1	137	722	unil_ant_E_17021	LOC105206156
EE127877	NW_011801052.1	359041	359902	unil_ant_E_12797	LOC105202764
EE127878	NW_011796898.1	262887	264473	unil_ant_E_8573	LOC105195479
EE127879	NW_011798669.1	253605	254277	unil_ant_E_4349	-
EE127880	-	-	-	unil_ant_E_125	-
EE127881	NW_011796813.1	6222	6914	unil_ant_E_21246	-
EE127882	NW_011799271.1	2001524	2002110	unil_ant_E_17022	LOC105199086
EE127883	NW_011800113.1	1007594	1008281	unil_ant_E_12798	-
EE127884	NW_011798105.1	399568	400703	unil_ant_E_4350	LOC105197528
EE127885	NW_011800496.1	759264	759827	unil_ant_E_126	LOC105201133
EE127886	NW_011795378.1	198166	200099	unil_ant_E_22301	LOC105207948
EE127887	NW_011800943.1	363881	364572	unil_ant_E_13853	LOC105202389
EE127888	NW_011801043.1	99018	99560	unil_ant_E_9629	-
EE127889	NW_011799465.1	13071	13604	unil_ant_E_1181	-
EE127890	NW_011802221.1	608977	609624	unil_ant_E_22302	LOC105204027
EE127891	NW_011794567.1	48341	48831	unil_ant_E_18078	LOC105194441
EE127892	NW_011796848.1	201120	201514	unil_ant_E_13854	LOC105195296
EE127893	NW_011795783.1	244779	245237	unil_ant_E_5406	-
EE127894	NW_011801043.1	673036	673842	unil_ant_E_1182	LOC105202681
EE127895	NW_011806153.1	1352	1621	unil_ant_E_21247	-
EE127896	NW_011797120.1	192142	192805	unil_ant_E_17023	LOC105196205
EE127897	NW_011801246.1	47325	47940	unil_ant_E_8575	-
EE127898	NW_011795258.1	684120	684894	unil_ant_E_4351	LOC105207545
EE127899	NW_011797929.1	247188	247661	unil_ant_E_21248	LOC105197194
EE127900	NW_011797301.1	17152	17725	unil_ant_E_12800	LOC105196499
EE127901	NW_011800667.1	151343	151986	unil_ant_E_8576	LOC105201406
EE127902	NW_011796802.1	348059	348657	unil_ant_E_4352	LOC105194885
EE127903	NW_011795357.1	2390	3057	unil_ant_E_128	-
EE127904	-	-	-	unil_ant_E_22303	-
EE127905	NW_011794587.1	460500	461085	unil_ant_E_18079	-
EE127906	NW_011796951.1	1797483	1798041	unil_ant_E_13855	LOC105195627
EE127906	NW_011796951.1	1797483	1798041	unil_ant_E_13855	LOC105195628
EE127907	NW_011801043.1	396242	397090	unil_ant_E_9631	LOC105202654
EE127908	-	-	-	unil_ant_E_5407	-
EE127909	NW_011795660.1	224746	225339	unil_ant_E_22304	LOC105192997
EE127910	NW_011796705.1	1133421	1134029	unil_ant_E_18080	LOC105194649
EE127911	NW_011794959.1	1368765	1369030	unil_ant_E_13856	-
EE127912	NW_011800360.1	3506220	3507216	unil_ant_E_5408	LOC105200810
EE127913	NW_011803760.1	905684	906626	unil_ant_E_1184	LOC105204864
EE127914	NW_011794825.1	114101	114743	unil_ant_E_10160	-
EE127915	NW_011799016.1	447273	447886	unil_ant_E_14384	LOC105198782
EE127916	-	-	-	unil_ant_E_18608	-
EE127917	NW_011804464.1	417491	418206	unil_ant_E_22832	-
EE127918	NW_011796316.1	199205	202644	unil_ant_E_1711	LOC105194203
EE127919	NW_011794895.1	1371391	1372229	unil_ant_E_5935	LOC105201149
EE127920	NW_011838345.1	420	730	unil_ant_E_18607	-
EE127921	-	-	-	unil_ant_E_22831	-
EE127922	NW_011804614.1	9648	10331	unil_ant_E_4880	-
EE127923	-	-	-	unil_ant_E_9104	-
EE127924	NW_011803484.1	348090	348491	unil_ant_E_13328	-
EE127925	NW_011799941.1	499524	500179	unil_ant_E_17552	-
EE127926	NW_011795357.1	1001218	1001637	unil_ant_E_655	LOC105207894
EE127927	NW_011799056.1	142572	144822	unil_ant_E_4879	LOC105198853
EE127928	NW_011794959.1	300742	301990	unil_ant_E_9103	LOC105204653
EE127929	-	-	-	unil_ant_E_13327	-
EE127930	-	-	-	unil_ant_E_17551	-
EE127931	NW_011800113.1	689210	689867	unil_ant_E_5934	-
EE127932	NW_011796898.1	320410	320653	unil_ant_E_14382	-
EE127933	NW_011797219.1	1313995	1314662	unil_ant_E_18606	LOC105196360
EE127934	NW_011804464.1	1266086	1266684	unil_ant_E_22830	LOC105205229
EE127935	NW_011794796.1	419	1055	unil_ant_E_1709	-
EE127936	NW_011801067.1	183026	183960	unil_ant_E_5933	-
EE127937	NW_011800721.1	221199	221871	unil_ant_E_10157	-
EE127938	-	-	-	unil_ant_E_14381	-
EE127939	NW_011804528.1	260837	261990	unil_ant_E_18605	LOC105205324
EE127940	NW_011798256.1	1631333	1633243	unil_ant_E_22829	LOC105197745
EE127941	NW_011794895.1	795911	796404	unil_ant_E_4878	-
EE127942	NW_011801243.1	548721	549371	unil_ant_E_13326	-
EE127943	NW_011799271.1	1358687	1360213	unil_ant_E_21774	LOC105199030
EE127944	-	-	-	unil_ant_E_653	-
EE127945	NW_011800946.1	387632	389547	unil_ant_E_4877	LOC105202465
EE127946	NW_011801243.1	214427	214763	unil_ant_E_13325	-
EE127947	NW_011799419.1	692618	692922	unil_ant_E_5932	-
EE127948	NW_011796705.1	590658	591296	unil_ant_E_10156	-
EE127949	NW_011794360.1	269829	271331	unil_ant_E_14380	LOC105198732
EE127950	NW_011803501.1	2421493	2423345	unil_ant_E_18604	LOC105204621
EE127951	NW_011794959.1	1449357	1449964	unil_ant_E_22828	LOC105205350
EE127952	NW_011800311.1	63355	63686	unil_ant_E_1707	-
EE127953	NW_011799943.1	820833	821380	unil_ant_E_5931	-
EE127954	NW_011794825.1	292749	293001	unil_ant_E_10155	LOC105199404
EE127955	NW_011796848.1	1201209	1207584	unil_ant_E_14379	LOC105195134
EE127956	NW_011797722.1	413687	414046	unil_ant_E_18603	-
EE127957	NW_011795276.1	4938654	4939189	unil_ant_E_22827	-
EE127958	NW_011796802.1	332134	332761	unil_ant_E_4876	-
EE127959	NW_011804688.1	2512309	2512643	unil_ant_E_9100	-
EE127960	-	-	-	unil_ant_E_13324	-
EE127961	-	-	-	unil_ant_E_17548	-
EE127962	NW_011795276.1	2740156	2740711	unil_ant_E_651	-
EE127963	NW_011796384.1	868578	869155	unil_ant_E_4875	-
EE127964	NW_011798105.1	1084311	1084753	unil_ant_E_9099	-
EE127965	NW_011795028.1	18653	19288	unil_ant_E_17547	-
EE127966	NW_011799647.1	8600	8937	unil_ant_E_21771	-
EE127967	-	-	-	unil_ant_E_5930	-
EE127968	NW_011799865.1	975165	975783	unil_ant_E_10154	LOC105200025
EE127969	NW_011799577.1	731397	731666	unil_ant_E_14378	-
EE127970	NW_011800888.1	2146673	2149191	unil_ant_E_18602	LOC105201886
EE127971	-	-	-	unil_ant_E_22826	-
EE127972	NW_011796822.1	901	1633	unil_ant_E_1705	LOC105195036
EE127973	NW_011795996.1	44809	45414	unil_ant_E_5929	LOC105193653
EE127974	NW_011801990.1	396303	397099	unil_ant_E_10153	-
EE127975	NW_011811002.1	143	408	unil_ant_E_18601	-
EE127976	NW_011801990.1	1438770	1439418	unil_ant_E_22825	-
EE127977	NW_011801990.1	635140	635445	unil_ant_E_4874	LOC105203785
EE127978	NW_011799943.1	826209	826578	unil_ant_E_9098	-
EE127979	NW_011795544.1	561812	562759	unil_ant_E_13322	LOC105192783
EE127980	NW_011794959.1	300746	302004	unil_ant_E_17546	LOC105204653
EE127981	NW_011801243.1	421183	422195	unil_ant_E_21770	LOC105203033
EE127982	NW_011797325.1	279263	280237	unil_ant_E_649	LOC105196549
EE127983	NW_011800945.1	1496139	1496761	unil_ant_E_4873	LOC105202418
EE127984	NW_011795870.1	269269	269743	unil_ant_E_9097	-
EE127985	NW_011794913.1	130494	131227	unil_ant_E_13321	LOC105201429
EE127986	NW_011795876.1	192468	192937	unil_ant_E_21769	-
EE127987	NW_011800986.1	140103	140329	unil_ant_E_21153	-
EE127988	NW_011794634.1	401656	402175	unil_ant_E_7929	LOC105195710
EE127989	NW_011810904.1	524	876	unil_ant_E_12153	-
EE127990	NW_011800891.1	2259604	2260053	unil_ant_E_16377	-
EE127991	NW_011798796.1	208019	208354	unil_ant_E_24825	-
EE127992	NW_011800496.1	756802	758519	unil_ant_E_11098	LOC105201133
EE127993	NW_011799271.1	1669237	1670016	unil_ant_E_15322	LOC105199043
EE127994	NW_011796746.1	527436	528056	unil_ant_E_19546	LOC105194754
EE127995	NW_011794668.1	2530452	2530998	unil_ant_E_23770	-
EE127996	NW_011795580.1	1966706	1967792	unil_ant_E_2649	LOC105192919
EE127997	NW_011797219.1	903963	904541	unil_ant_E_6873	-
EE127998	-	-	-	unil_ant_E_11097	-
EE127999	-	-	-	unil_ant_E_15324	-
EE128000	NW_011798282.1	3458	3898	unil_ant_E_19548	-
EE128001	NW_011799865.1	764267	764707	unil_ant_E_23772	-
EE128002	NW_011795176.1	210955	212081	unil_ant_E_2651	LOC105207451
EE128003	-	-	-	unil_ant_E_6875	-
EE128004	NW_011799438.1	670207	670994	unil_ant_E_11099	LOC105199438
EE128005	NW_011796116.1	2325852	2326252	unil_ant_E_15323	LOC105193915
EE128006	NW_011801929.1	2664	3145	unil_ant_E_23771	-
EE128007	NW_011799943.1	315723	316576	unil_ant_E_7930	LOC105200255
EE128008	NW_011795380.1	465489	466050	unil_ant_E_12154	-
EE128009	-	-	-	unil_ant_E_16378	-
EE128010	NW_011800891.1	1977589	1978044	unil_ant_E_20602	-
EE128011	-	-	-	unil_ant_E_3705	-
EE128012	NW_011798548.1	1436863	1437125	unil_ant_E_23773	-
EE128013	NW_011804688.1	582283	585071	unil_ant_E_3708	LOC105205847
EE128014	NW_011796316.1	459494	460090	unil_ant_E_7932	-
EE128015	NW_011799056.1	173824	174050	unil_ant_E_12156	LOC105198857
EE128016	NW_011820982.1	340	836	unil_ant_E_16380	-
EE128017	NW_011794587.1	544038	544652	unil_ant_E_20604	-
EE128018	NW_011803846.1	134898	135338	unil_ant_E_24828	-
EE128019	NW_011800642.1	100409	101842	unil_ant_E_3707	-
EE128020	NW_011799438.1	796126	796687	unil_ant_E_12155	LOC105199449
EE128021	-	-	-	unil_ant_E_16379	-
EE128022	NW_011800408.1	697127	697427	unil_ant_E_20603	LOC105201041
EE128023	-	-	-	unil_ant_E_24827	-
EE128024	-	-	-	unil_ant_E_2652	-
EE128025	NW_011796705.1	430102	430489	unil_ant_E_6876	-
EE128026	NW_011796843.1	171113	171704	unil_ant_E_11100	LOC105195050
EE128027	NW_011800941.1	61042	61465	unil_ant_E_7933	-
EE128028	NW_011801329.1	127491	128053	unil_ant_E_12157	LOC105203180
EE128029	NW_011795053.1	449988	450507	unil_ant_E_16381	LOC105206574
EE128030	NW_011796111.1	616515	617060	unil_ant_E_2654	-
EE128031	NW_011800946.1	277824	278337	unil_ant_E_6878	-
EE128032	-	-	-	unil_ant_E_11102	-
EE128033	NW_011799943.1	614265	615702	unil_ant_E_15326	LOC105200273
EE128034	NW_011794360.1	142568	143247	unil_ant_E_23774	-
EE128035	NW_011797648.1	2089	2295	unil_ant_E_11101	-
EE128036	NW_011800360.1	4775596	4776091	unil_ant_E_15325	-
EE128037	-	-	-	unil_ant_E_19549	-
EE128038	NW_011795464.1	62261	63291	unil_ant_E_19552	LOC105208184
EE128039	NW_011796802.1	1379537	1380984	unil_ant_E_6879	-
EE128040	-	-	-	unil_ant_E_11103	-
EE128041	-	-	-	unil_ant_E_15327	-
EE128042	NW_011798938.1	522440	522652	unil_ant_E_19551	-
EE128043	-	-	-	unil_ant_E_23775	-
EE128044	NW_011800946.1	389064	390836	unil_ant_E_3710	LOC105202465
EE128045	-	-	-	unil_ant_E_7934	-
EE128046	NW_011799271.1	96782	97294	unil_ant_E_12158	-
EE128047	NW_011794844.1	624317	625521	unil_ant_E_16382	LOC105199531
EE128048	NW_011799348.1	64761	65073	unil_ant_E_20606	-
EE128049	NW_011800496.1	1636509	1637021	unil_ant_E_24830	-
EE128050	NW_011795550.1	74602	74882	unil_ant_E_3709	LOC105192825
EE128051	NW_011796848.1	4960451	4961135	unil_ant_E_5320	LOC105195266
EE128052	NW_011794913.1	130490	131240	unil_ant_E_1096	LOC105201429
EE128053	-	-	-	unil_ant_E_12216	-
EE128054	NW_011800717.1	117614	118218	unil_ant_E_16440	-
EE128055	NW_011795413.1	72894	74662	unil_ant_E_20664	LOC105208128
EE128056	NW_011797612.1	523859	524284	unil_ant_E_3767	-
EE128057	-	-	-	unil_ant_E_7991	-
EE128058	-	-	-	unil_ant_E_12215	-
EE128059	NW_011825568.1	340	725	unil_ant_E_16439	LOC105206355
EE128060	NW_011795876.1	810666	811223	unil_ant_E_24887	LOC105193544
EE128061	NW_011794933.1	994224	994648	unil_ant_E_2712	-
EE128062	NW_011796140.1	43727	44082	unil_ant_E_6936	-
EE128063	NW_011797865.1	38510	39065	unil_ant_E_21160	-
EE128064	NW_011800360.1	3893088	3893928	unil_ant_E_16936	LOC105200826
EE128065	NW_011798105.1	508271	508924	unil_ant_E_12712	-
EE128066	-	-	-	unil_ant_E_4264	-
EE128067	NW_011804528.1	115133	115816	unil_ant_E_40	-
EE128068	-	-	-	unil_ant_E_22215	-
EE128069	NW_011800667.1	1438335	1438803	unil_ant_E_17991	-
EE128070	NW_011796384.1	1187116	1187630	unil_ant_E_13767	-
EE128071	NW_011801243.1	1289372	1290042	unil_ant_E_9543	-
EE128072	-	-	-	unil_ant_E_5319	-
EE128073	NW_011794913.1	1132636	1133036	unil_ant_E_1095	LOC105201730
EE128074	NW_011795276.1	2499438	2499879	unil_ant_E_22216	-
EE128075	NW_011799943.1	13455	15486	unil_ant_E_17992	LOC105200222
EE128076	NW_011800996.1	193346	193697	unil_ant_E_13768	-
EE128077	NW_011794809.1	189969	190626	unil_ant_E_9544	-
EE128078	NW_011804688.1	864510	865186	unil_ant_E_13765	-
EE128079	NW_011797710.1	280043	280624	unil_ant_E_9541	-
EE128080	NW_011797120.1	490716	491370	unil_ant_E_5317	LOC105196219
EE128081	NW_011794844.1	621057	622401	unil_ant_E_1093	LOC105199539
EE128082	NW_011859851.1	489	941	unil_ant_E_22214	LOC105207160
EE128083	NW_011796848.1	2279465	2280067	unil_ant_E_17990	LOC105195168
EE128084	-	-	-	unil_ant_E_13766	-
EE128085	NW_011797929.1	561333	561879	unil_ant_E_5318	-
EE128086	-	-	-	unil_ant_E_1094	-
EE128087	-	-	-	unil_ant_E_21159	-
EE128088	NW_011802135.1	9580	9929	unil_ant_E_16935	LOC105203944
EE128089	NW_011794933.1	3892931	3893564	unil_ant_E_12711	-
EE128090	-	-	-	unil_ant_E_8487	-
EE128091	NW_011798256.1	1150766	1151520	unil_ant_E_4263	LOC105197714
EE128092	NW_011796335.1	513	1140	unil_ant_E_39	LOC105194258
EE128093	-	-	-	unil_ant_E_5316	-
EE128094	NW_011796802.1	597997	598309	unil_ant_E_1092	-
EE128095	NW_011794933.1	1125492	1126159	unil_ant_E_12709	-
EE128096	NW_011799647.1	18496	19127	unil_ant_E_8485	-
EE128097	NW_011803760.1	886050	886842	unil_ant_E_4261	LOC105204862
EE128098	-	-	-	unil_ant_E_37	-
EE128099	-	-	-	unil_ant_E_21158	-
EE128100	NW_011799899.1	57354	58007	unil_ant_E_16934	-
EE128101	NW_011800883.1	1094773	1095078	unil_ant_E_12710	-
EE128102	NW_011795819.1	74941	76317	unil_ant_E_8486	LOC105193374
EE128103	NW_011799647.1	9569	10206	unil_ant_E_4262	-
EE128104	-	-	-	unil_ant_E_38	-
EE128105	-	-	-	unil_ant_E_22213	-
EE128106	NW_011795276.1	3355589	3359216	unil_ant_E_17989	LOC105207697
EE128107	-	-	-	unil_ant_E_21156	-
EE128108	-	-	-	unil_ant_E_16932	-
EE128109	NW_011796896.1	72925	73597	unil_ant_E_12708	LOC105195413
EE128110	NW_011796384.1	2382542	2383212	unil_ant_E_8484	-
EE128111	NW_011797128.1	98610	99583	unil_ant_E_4260	LOC105196237
EE128112	NW_011795660.1	115843	116603	unil_ant_E_36	LOC105192979
EE128113	NW_011797192.1	223453	224102	unil_ant_E_22211	LOC105196283
EE128114	NW_011798548.1	73885	87297	unil_ant_E_17987	-
EE128115	NW_011800667.1	1052126	1052780	unil_ant_E_13763	-
EE128116	NW_011797301.1	127795	128285	unil_ant_E_5315	LOC105196514
EE128117	-	-	-	unil_ant_E_1091	-
EE128118	NW_011800266.1	45052	93925	unil_ant_E_22212	LOC105200634
EE128119	NW_011797180.1	40348	40928	unil_ant_E_17988	-
EE128120	NW_011795702.1	82375	83151	unil_ant_E_13764	LOC105193102
EE128121	NW_011795276.1	3087140	3088400	unil_ant_E_9540	LOC105207681
EE128122	NW_011799840.1	1646123	1646806	unil_ant_E_13761	-
EE128123	NW_011796951.1	79044	79248	unil_ant_E_9537	-
EE128124	NW_011801990.1	910289	910933	unil_ant_E_5313	-
EE128125	-	-	-	unil_ant_E_1089	-
EE128126	-	-	-	unil_ant_E_22210	-
EE128127	NW_011798256.1	835896	836878	unil_ant_E_17986	LOC105197683
EE128128	NW_011797448.1	1047692	1048326	unil_ant_E_13762	LOC105196694
EE128129	NW_011796699.1	232285	233746	unil_ant_E_9538	LOC105194619
EE128130	NW_011794566.1	3453	4029	unil_ant_E_5314	LOC105194372
EE128131	NW_011796951.1	4468669	4470142	unil_ant_E_1090	LOC105195742
EE128132	NW_011798324.1	715191	715841	unil_ant_E_21155	-
EE128133	NW_011797448.1	1706420	1706913	unil_ant_E_16931	-
EE128134	NW_011796586.1	15992	16565	unil_ant_E_12707	-
EE128135	NW_011797120.1	528106	528762	unil_ant_E_8483	-
EE128136	NW_011799943.1	55404	56076	unil_ant_E_4259	-
EE128137	-	-	-	unil_ant_E_35	-
EE128138	-	-	-	unil_ant_E_5414	-
EE128139	NW_011799271.1	1919279	1920675	unil_ant_E_1190	-
EE128140	NW_011800064.1	7151	8801	unil_ant_E_17031	LOC105200447
EE128141	NW_011796951.1	1796559	1797019	unil_ant_E_8583	LOC105195628
EE128142	NW_011800888.1	741233	741759	unil_ant_E_4359	LOC105201851
EE128143	NW_011803501.1	14611	15992	unil_ant_E_135	-
EE128144	-	-	-	unil_ant_E_17032	-
EE128145	NW_011797454.1	45061	45403	unil_ant_E_12808	-
EE128146	NW_011795544.1	731694	733178	unil_ant_E_12805	LOC105192799
EE128147	NW_011800408.1	512486	512755	unil_ant_E_8581	-
EE128148	NW_011794521.1	1067	1942	unil_ant_E_4357	LOC105194147
EE128149	NW_011800375.1	499179	499999	unil_ant_E_21254	LOC105200978
EE128150	NW_011798105.1	2008280	2008516	unil_ant_E_12806	LOC105197485
EE128151	-	-	-	unil_ant_E_8582	-
EE128152	NW_011800888.1	588259	588935	unil_ant_E_4358	LOC105201838
EE128153	-	-	-	unil_ant_E_134	-
EE128154	NW_011799552.1	73288	73705	unil_ant_E_22309	-
EE128155	NW_011796586.1	75055	77700	unil_ant_E_18085	LOC105194466
EE128156	-	-	-	unil_ant_E_13861	-
EE128157	NW_011795413.1	347783	348174	unil_ant_E_9637	-
EE128158	NW_011796746.1	452822	453247	unil_ant_E_5413	-
EE128159	-	-	-	unil_ant_E_1189	-
EE128160	NW_011803760.1	1233904	1234213	unil_ant_E_4356	-
EE128161	NW_011801990.1	1315672	1317202	unil_ant_E_18083	LOC105203815
EE128162	-	-	-	unil_ant_E_13859	-
EE128163	NW_011798256.1	1344386	1344695	unil_ant_E_9635	-
EE128164	NW_011799647.1	8682	8937	unil_ant_E_5411	-
EE128165	-	-	-	unil_ant_E_1187	-
EE128166	NW_011795663.1	292878	293626	unil_ant_E_22308	LOC105193039
EE128167	-	-	-	unil_ant_E_18084	-
EE128168	NW_011799419.1	954112	954596	unil_ant_E_9636	LOC105199343
EE128169	NW_011800054.1	331359	331730	unil_ant_E_5412	-
EE128170	-	-	-	unil_ant_E_1188	-
EE128171	-	-	-	unil_ant_E_21253	-
EE128172	NW_011800918.1	65435	65781	unil_ant_E_17029	-
EE128173	NW_011797846.1	10159	11148	unil_ant_E_18082	LOC105197132
EE128174	NW_011799348.1	554068	554555	unil_ant_E_21251	-
EE128175	NW_011798146.1	8291	8694	unil_ant_E_17027	LOC105197574
EE128176	NW_011798047.1	1245	1909	unil_ant_E_12803	LOC105197342
EE128177	NW_011800934.1	53932	57722	unil_ant_E_8579	LOC105202287
EE128178	NW_011797663.1	98131	98535	unil_ant_E_4355	-
EE128179	NW_011794526.1	1685	2096	unil_ant_E_17028	-
EE128180	NW_011799419.1	828082	829407	unil_ant_E_12804	LOC105199332
EE128181	NW_011800891.1	479235	479700	unil_ant_E_8580	-
EE128182	-	-	-	unil_ant_E_8577	-
EE128183	NW_011797219.1	1277698	1279010	unil_ant_E_4353	LOC105196357
EE128184*	NW_011825537.1	792	1083	unil_ant_E_129	-
EE128184*	NW_011857886.1	42	333	unil_ant_E_129	-
EE128185	NW_011797192.1	687562	690827	unil_ant_E_17026	LOC105196286
EE128186	NW_011794668.1	1571044	1571358	unil_ant_E_12802	LOC105196810
EE128187	NW_011794634.1	321579	322051	unil_ant_E_130	-
EE128188	NW_011800496.1	2641701	2642489	unil_ant_E_22305	LOC105201223
EE128189	-	-	-	unil_ant_E_18081	-
EE128190	NW_011801990.1	539089	539469	unil_ant_E_13857	-
EE128191	NW_011796116.1	1199720	1200099	unil_ant_E_9633	-
EE128192	NW_011800408.1	445090	445363	unil_ant_E_1185	LOC105201027
EE128193	NW_011800721.1	207398	207660	unil_ant_E_6472	-
EE128194	NW_011801043.1	459325	459667	unil_ant_E_2248	-
EE128195	NW_011795264.1	279382	279932	unil_ant_E_24423	-
EE128196	NW_011800177.1	14808	22731	unil_ant_E_20199	LOC105200610
EE128197	NW_011796951.1	3459982	3460652	unil_ant_E_15975	LOC105195685
EE128198	NW_011794809.1	189746	190283	unil_ant_E_7527	-
EE128199	NW_011805290.1	420	935	unil_ant_E_3303	-
EE128200	NW_011798809.1	13083	13504	unil_ant_E_24424	-
EE128201	-	-	-	unil_ant_E_20200	-
EE128202	-	-	-	unil_ant_E_15976	-
EE128203	NW_011794933.1	3988312	3988754	unil_ant_E_11752	-
EE128204	NW_011795996.1	13679	13901	unil_ant_E_7528	-
EE128205	-	-	-	unil_ant_E_3304	-
EE128206	-	-	-	unil_ant_E_21249	-
EE128207	NW_011801068.1	31113	31884	unil_ant_E_17025	LOC105202840
EE128208	-	-	-	unil_ant_E_24422	-
EE128209	NW_011798105.1	451161	451605	unil_ant_E_20198	LOC105197531
EE128210	NW_011795058.1	12529	12749	unil_ant_E_15974	-
EE128211	NW_011799584.1	1166730	1167185	unil_ant_E_11750	-
EE128212	-	-	-	unil_ant_E_7526	-
EE128213	NW_011796951.1	2232070	2232576	unil_ant_E_23367	-
EE128214	NW_011800879.1	3166	3860	unil_ant_E_19143	LOC105201705
EE128215	NW_011796699.1	58639	59162	unil_ant_E_14919	-
EE128216	NW_011798105.1	1943000	1944266	unil_ant_E_10695	LOC105197477
EE128217	-	-	-	unil_ant_E_6471	-
EE128218	NW_011799899.1	36558	37029	unil_ant_E_2247	-
EE128219	NW_011800496.1	198683	198963	unil_ant_E_23368	-
EE128220	NW_011804695.1	12712	33687	unil_ant_E_14920	LOC105205885
EE128221	-	-	-	unil_ant_E_10696	-
EE128222	NW_011800998.1	87611	88043	unil_ant_E_14917	-
EE128223	NW_011797481.1	939958	940541	unil_ant_E_10693	-
EE128224	NW_011804688.1	908508	909461	unil_ant_E_6469	LOC105205716
EE128225	NW_011796588.1	103714	104568	unil_ant_E_23366	LOC105194498
EE128226	NW_011801858.1	1169589	1170098	unil_ant_E_19142	LOC105203677
EE128227	NW_011795943.1	1113	1609	unil_ant_E_10694	-
EE128228	-	-	-	unil_ant_E_6470	-
EE128229	NW_011794817.1	22837	23246	unil_ant_E_2246	LOC105198815
EE128230	-	-	-	unil_ant_E_24421	-
EE128231	NW_011797219.1	1401120	1401467	unil_ant_E_20197	-
EE128232	-	-	-	unil_ant_E_15973	-
EE128233	NW_011794489.1	43996	44797	unil_ant_E_11749	LOC105193634
EE128234	-	-	-	unil_ant_E_7525	-
EE128235	NW_011799865.1	530057	530313	unil_ant_E_6468	-
EE128236	-	-	-	unil_ant_E_2244	-
EE128237	NW_011800054.1	243762	244083	unil_ant_E_15971	-
EE128238	-	-	-	unil_ant_E_11747	-
EE128239	NW_011794933.1	131772	132296	unil_ant_E_3299	LOC105202206
EE128240	-	-	-	unil_ant_E_15972	-
EE128241	NW_011796180.1	70689	73126	unil_ant_E_23365	-
EE128242	NW_011825685.1	157	541	unil_ant_E_19141	-
EE128243	NW_011796624.1	97748	98349	unil_ant_E_24418	LOC105194535
EE128244	-	-	-	unil_ant_E_20194	-
EE128245	NW_011794933.1	1939170	1940250	unil_ant_E_15970	LOC105202804
EE128246	NW_011800496.1	1457133	1457884	unil_ant_E_11746	-
EE128247	NW_011800883.1	328597	328836	unil_ant_E_7522	-
EE128248	-	-	-	unil_ant_E_3298	-
EE128249	-	-	-	unil_ant_E_23363	-
EE128250	NW_011799016.1	694896	695695	unil_ant_E_19139	LOC105198805
EE128251	-	-	-	unil_ant_E_14915	-
EE128252	NW_011795025.1	263926	264410	unil_ant_E_10691	-
EE128253	NW_011797481.1	1505851	1506376	unil_ant_E_2243	LOC105196807
EE128254	NW_011794668.1	309057	310907	unil_ant_E_19140	LOC105196236
EE128255	-	-	-	unil_ant_E_14916	-
EE128256	NW_011800113.1	1007710	1008212	unil_ant_E_10692	-
EE128257	NW_011798998.1	321938	324513	unil_ant_E_14913	LOC105198755
EE128258	NW_011801858.1	762063	762387	unil_ant_E_6465	-
EE128259	-	-	-	unil_ant_E_2241	-
EE128260	-	-	-	unil_ant_E_23362	-
EE128261	NW_011800054.1	393750	394030	unil_ant_E_19138	-
EE128262	-	-	-	unil_ant_E_14914	-
EE128263	-	-	-	unil_ant_E_10690	-
EE128264	-	-	-	unil_ant_E_2242	-
EE128265	NW_011796012.1	85926	86451	unil_ant_E_24417	LOC105193684
EE128266	-	-	-	unil_ant_E_20193	-
EE128267	-	-	-	unil_ant_E_15969	-
EE128268	-	-	-	unil_ant_E_11745	-
EE128269	NW_011796813.1	339102	339583	unil_ant_E_7521	-
EE128270	-	-	-	unil_ant_E_3297	-
EE128271	NW_011819432.1	714	1275	unil_ant_E_18609	LOC105206181
EE128272	NW_011794933.1	3274617	3275513	unil_ant_E_22833	LOC105203490
EE128273	NW_011802221.1	601606	602730	unil_ant_E_658	LOC105204025
EE128274	NW_011795378.1	457990	460029	unil_ant_E_4882	LOC105207960
EE128275	NW_011796848.1	142578	143253	unil_ant_E_9106	-
EE128276	NW_011799647.1	5733	6276	unil_ant_E_13330	-
EE128277	NW_011796951.1	4404809	4405301	unil_ant_E_17554	-
EE128278	-	-	-	unil_ant_E_21778	-
EE128279	NW_011801990.1	382687	383370	unil_ant_E_657	-
EE128280	NW_011795544.1	511612	512204	unil_ant_E_4881	LOC105192778
EE128281	NW_011799404.1	154487	154965	unil_ant_E_9105	LOC105199282
EE128282	NW_011804339.1	44892	45447	unil_ant_E_13329	-
EE128283	NW_011799271.1	2235832	2236830	unil_ant_E_21777	LOC105199112
EE128284	NW_011794869.1	1042667	1043257	unil_ant_E_23361	-
EE128285	NW_011798256.1	551977	552618	unil_ant_E_19137	-
EE128286	NW_011799498.1	190339	190667	unil_ant_E_659	-
EE128287	NW_011801858.1	93495	93704	unil_ant_E_4883	-
EE128288	NW_011794360.1	1503368	1503610	unil_ant_E_9107	-
EE128289	NW_011799794.1	627	943	unil_ant_E_13331	-
EE128290	-	-	-	unil_ant_E_17555	-
EE128291	NW_011803501.1	2756678	2757248	unil_ant_E_1714	LOC105204656
EE128292	NW_011794668.1	46346	46954	unil_ant_E_5938	LOC105196048
EE128293	NW_011795580.1	747996	748603	unil_ant_E_10162	-
EE128294	-	-	-	unil_ant_E_14386	-
EE128295	NW_011800113.1	1344679	1345309	unil_ant_E_18610	-
EE128296	-	-	-	unil_ant_E_22834	-
EE128297	NW_011797192.1	266441	267030	unil_ant_E_5937	-
EE128298	NW_011800891.1	2477189	2477727	unil_ant_E_10161	LOC105202061
EE128299	NW_011796848.1	2268790	2269476	unil_ant_E_14385	-
EE128300	NW_011802950.1	38165	41017	unil_ant_E_10164	LOC105204373
EE128301	NW_011794869.1	966924	968099	unil_ant_E_14388	LOC105200401
EE128302	NW_011798105.1	396909	397454	unil_ant_E_18612	LOC105197528
EE128302	NW_011798105.1	396909	397454	unil_ant_E_18612	LOC105197385
EE128303	NW_011798938.1	230167	230863	unil_ant_E_5939	-
EE128304	NW_011798105.1	396983	397478	unil_ant_E_10163	LOC105197385
EE128304	NW_011798105.1	396983	397478	unil_ant_E_10163	LOC105197528
EE128305	NW_011804688.1	3086393	3088429	unil_ant_E_14387	LOC105205827
EE128306	NW_011800360.1	4781543	4783057	unil_ant_E_22835	LOC105200891
EE128307	NW_011795587.1	1394	1696	unil_ant_E_660	LOC105192924
EE128308	NW_011801243.1	549345	549726	unil_ant_E_9108	-
EE128309	-	-	-	unil_ant_E_13332	-
EE128310	NW_011796848.1	2273516	2273784	unil_ant_E_17556	LOC105195168
EE128311	-	-	-	unil_ant_E_21780	-
EE128312	NW_011797448.1	1588909	1598061	unil_ant_E_18613	LOC105196708
EE128313	NW_011799647.1	7616	8215	unil_ant_E_22837	-
EE128314	-	-	-	unil_ant_E_662	-
EE128315	NW_011798105.1	713705	714391	unil_ant_E_4886	-
EE128316	NW_011801858.1	42910	43613	unil_ant_E_9110	LOC105203669
EE128317	NW_011795104.1	75867	76456	unil_ant_E_13334	-
EE128318	NW_011796843.1	153927	154284	unil_ant_E_17558	-
EE128319	NW_011797448.1	1060255	1060608	unil_ant_E_21782	LOC105196698
EE128320	-	-	-	unil_ant_E_661	-
EE128321	NW_011795469.1	136264	137060	unil_ant_E_4885	LOC105208199
EE128322	NW_011798872.1	298159	298593	unil_ant_E_13333	-
EE128323	NW_011798872.1	338070	338596	unil_ant_E_17557	-
EE128324	NW_011799404.1	78969	79535	unil_ant_E_21781	LOC105199278
EE128325	NW_011804464.1	782752	784843	unil_ant_E_5940	LOC105205201
EE128326	-	-	-	unil_ant_E_663	-
EE128327	-	-	-	unil_ant_E_4887	-
EE128328	-	-	-	unil_ant_E_9111	-
EE128329	NW_011794809.1	191814	192632	unil_ant_E_13335	LOC105198376
EE128330	NW_011794873.1	3932	4289	unil_ant_E_17559	-
EE128331	-	-	-	unil_ant_E_21783	-
EE128332	NW_011797344.1	440345	440985	unil_ant_E_1718	-
EE128333	-	-	-	unil_ant_E_5942	-
EE128334	-	-	-	unil_ant_E_14390	-
EE128335	NW_011794933.1	41918	42425	unil_ant_E_18614	-
EE128336	NW_011800891.1	676378	676793	unil_ant_E_22838	-
EE128337	NW_011800490.1	1124	1573	unil_ant_E_1717	-
EE128338	NW_011794360.1	1548990	1549389	unil_ant_E_5941	-
EE128339	NW_011796746.1	345884	346493	unil_ant_E_10165	-
EE128340	NW_011800360.1	3861	4348	unil_ant_E_14389	-
EE128341	NW_011794844.1	804121	805960	unil_ant_E_10168	LOC105199853
EE128342	NW_011799299.1	75646	76161	unil_ant_E_18616	-
EE128343	-	-	-	unil_ant_E_1719	-
EE128344	NW_011796896.1	135957	136235	unil_ant_E_5943	-
EE128345	NW_011855526.1	274	943	unil_ant_E_10167	-
EE128346	NW_011795876.1	572523	573162	unil_ant_E_14391	-
EE128347	NW_011795580.1	1982570	1983323	unil_ant_E_18615	LOC105192921
EE128348	NW_011796951.1	758653	758866	unil_ant_E_22839	-
EE128349	NW_011798256.1	564254	564610	unil_ant_E_664	-
EE128350	NW_011800296.1	46018	46558	unil_ant_E_4888	-
EE128351	NW_011796970.1	2142	2709	unil_ant_E_9112	LOC105195883
EE128352	NW_011796848.1	1997562	1997928	unil_ant_E_15676	-
EE128353	NW_011799150.1	379530	380059	unil_ant_E_21784	LOC105198938
EE128354	NW_011800064.1	262853	263370	unil_ant_E_6456	-
EE128355	NW_011797245.1	14741	19206	unil_ant_E_2232	LOC105196428
EE128356	NW_011800946.1	374757	375357	unil_ant_E_20183	-
EE128357	NW_011796746.1	1119172	1119639	unil_ant_E_15959	-
EE128358	NW_011801620.1	108873	109372	unil_ant_E_11735	-
EE128359	NW_011800721.1	420397	420930	unil_ant_E_7511	-
EE128360	NW_011798938.1	320827	322380	unil_ant_E_24408	LOC105198641
EE128361	NW_011797219.1	404586	404832	unil_ant_E_15960	-
EE128362	-	-	-	unil_ant_E_11736	-
EE128363	NW_011804032.1	350644	351747	unil_ant_E_1720	LOC105205022
EE128364	NW_011804666.1	204399	205493	unil_ant_E_5944	LOC105205495
EE128365	-	-	-	unil_ant_E_24406	-
EE128366	-	-	-	unil_ant_E_15958	-
EE128367	-	-	-	unil_ant_E_11734	-
EE128368	NW_011803501.1	110971	111378	unil_ant_E_7510	-
EE128369	NW_011800408.1	478597	479352	unil_ant_E_3286	-
EE128370	-	-	-	unil_ant_E_23351	-
EE128371	NW_011802950.1	38077	38597	unil_ant_E_14903	LOC105204373
EE128372	NW_011794809.1	424908	425401	unil_ant_E_6455	-
EE128373	NW_011796848.1	422734	423469	unil_ant_E_23352	LOC105195100
EE128374	NW_011804688.1	419808	420391	unil_ant_E_19128	-
EE128375	-	-	-	unil_ant_E_14904	-
EE128376	NW_011796169.1	255493	256968	unil_ant_E_14901	LOC105194028
EE128377	NW_011799865.1	437859	439447	unil_ant_E_10677	LOC105199992
EE128378	NW_011797361.1	37962	38382	unil_ant_E_6453	-
EE128379	NW_011795876.1	451101	451566	unil_ant_E_2229	LOC105193509
EE128380	NW_011796746.1	322368	322981	unil_ant_E_23350	-
EE128381	-	-	-	unil_ant_E_6454	-
EE128382	NW_011800881.1	615234	615798	unil_ant_E_2230	-
EE128383	NW_011796313.1	52232	54656	unil_ant_E_24405	LOC105194146
EE128384	NW_011794587.1	544210	544775	unil_ant_E_20181	-
EE128385	NW_011798105.1	399956	400690	unil_ant_E_15957	LOC105197528
EE128386	NW_011800721.1	429274	429852	unil_ant_E_7509	-
EE128387	-	-	-	unil_ant_E_3285	-
EE128388	NW_011795389.1	115121	115479	unil_ant_E_6452	-
EE128389	NW_011794913.1	235138	235732	unil_ant_E_2228	-
EE128390	NW_011800977.1	11804	12836	unil_ant_E_24403	LOC105202525
EE128391	-	-	-	unil_ant_E_15955	-
EE128392	NW_011800360.1	4760562	4766875	unil_ant_E_11731	LOC105200888
EE128393	NW_011801243.1	444377	445621	unil_ant_E_7507	LOC105203034
EE128394	NW_011799943.1	41771	43463	unil_ant_E_24404	LOC105200227
EE128395	NW_011796746.1	1084922	1085404	unil_ant_E_20180	-
EE128396	-	-	-	unil_ant_E_15956	-
EE128397	-	-	-	unil_ant_E_11732	-
EE128398	NW_011794360.1	1691042	1691615	unil_ant_E_3284	-
EE128399	NW_011796848.1	778051	778608	unil_ant_E_23349	-
EE128400	NW_011800891.1	2304157	2304754	unil_ant_E_19125	LOC105202056
EE128401	-	-	-	unil_ant_E_24402	-
EE128402	NW_011794413.1	592021	592512	unil_ant_E_20178	-
EE128403	NW_011798796.1	142527	143107	unil_ant_E_15954	LOC105198394
EE128404	NW_011799865.1	530160	530480	unil_ant_E_7506	-
EE128405	-	-	-	unil_ant_E_23347	-
EE128406	NW_011796111.1	1234335	1234937	unil_ant_E_19123	-
EE128407	-	-	-	unil_ant_E_10675	-
EE128408	NW_011795660.1	202492	203101	unil_ant_E_6451	-
EE128409	NW_011800642.1	100247	101856	unil_ant_E_2227	-
EE128410	NW_011796746.1	1370986	1371547	unil_ant_E_23348	-
EE128411	NW_011804464.1	715101	718612	unil_ant_E_19124	LOC105205278
EE128412	-	-	-	unil_ant_E_14900	-
EE128413	NW_011804688.1	2342976	2343475	unil_ant_E_10676	LOC105205783
EE128414	-	-	-	unil_ant_E_14897	-
EE128415	NW_011800888.1	1661023	1661625	unil_ant_E_6449	LOC105201870
EE128416	NW_011799419.1	47316	47893	unil_ant_E_23346	-
EE128417	NW_011799647.1	18678	19247	unil_ant_E_14898	-
EE128418	NW_011799647.1	5954	6462	unil_ant_E_10674	-
EE128419	NW_011796951.1	4217229	4227208	unil_ant_E_6450	-
EE128420	NW_011795660.1	256244	256692	unil_ant_E_24401	LOC105193004
EE128421	-	-	-	unil_ant_E_20177	-
EE128422	NW_011799271.1	690587	691256	unil_ant_E_15953	LOC105198998
EE128423	NW_011801858.1	761861	762476	unil_ant_E_7505	-
EE128424	NW_011795276.1	4944366	4945513	unil_ant_E_3281	LOC105207780
EE128425	NW_011794933.1	1174150	1176029	unil_ant_E_4344	LOC105202601
EE128426	NW_011799941.1	336	925	unil_ant_E_120	LOC105200187
EE128427	NW_011796848.1	4093724	4094282	unil_ant_E_22295	-
EE128428	NW_011799840.1	2028745	2029188	unil_ant_E_18071	-
EE128429	NW_011800721.1	149986	152772	unil_ant_E_13847	LOC105201529
EE128430	NW_011794809.1	190100	190569	unil_ant_E_9623	-
EE128431	NW_011795116.1	317443	317876	unil_ant_E_1175	-
EE128432	-	-	-	unil_ant_E_22296	-
EE128433	-	-	-	unil_ant_E_9624	-
EE128434	NW_011799647.1	9454	10065	unil_ant_E_5400	-
EE128435	NW_011798938.1	110620	111969	unil_ant_E_1176	LOC105198628
EE128436	NW_011796018.1	483560	484297	unil_ant_E_19121	LOC105193739
EE128437	NW_011795258.1	402080	403434	unil_ant_E_18070	LOC105207538
EE128438	NW_011796848.1	1337665	1337983	unil_ant_E_13846	-
EE128439	-	-	-	unil_ant_E_9622	-
EE128440	NW_011796898.1	254216	255298	unil_ant_E_1174	LOC105195477
EE128441	NW_011795632.1	37133	37617	unil_ant_E_17015	-
EE128442	NW_011797488.1	104345	104967	unil_ant_E_12791	LOC105196842
EE128443	-	-	-	unil_ant_E_4343	-
EE128444	-	-	-	unil_ant_E_21240	-
EE128445	-	-	-	unil_ant_E_17016	-
EE128446	NW_011799840.1	1966817	1967233	unil_ant_E_12792	-
EE128447	-	-	-	unil_ant_E_8568	-
EE128448	-	-	-	unil_ant_E_12789	-
EE128449	NW_011800360.1	5827381	5828180	unil_ant_E_8565	-
EE128450	NW_011795992.1	127295	127748	unil_ant_E_4341	-
EE128451	NW_011797234.1	458	1218	unil_ant_E_117	LOC105196420
EE128452	NW_011800290.1	23484	23718	unil_ant_E_21238	-
EE128453	-	-	-	unil_ant_E_17014	-
EE128454	NW_011795389.1	178252	178740	unil_ant_E_12790	-
EE128455	NW_011798007.1	162234	163003	unil_ant_E_8566	LOC105197326
EE128456	NW_011794933.1	2434707	2435181	unil_ant_E_4342	-
EE128457	-	-	-	unil_ant_E_118	-
EE128458	NW_011799577.1	1028215	1030586	unil_ant_E_22293	LOC105199587
EE128459	NW_011799404.1	135314	137793	unil_ant_E_18069	LOC105199281
EE128460	NW_011799873.1	240304	240750	unil_ant_E_13845	-
EE128461	NW_011798256.1	153116	153639	unil_ant_E_9621	-
EE128462	NW_011794809.1	9024	10478	unil_ant_E_1173	LOC105198213
EE128463	NW_011799271.1	1765851	1766337	unil_ant_E_4340	LOC105199054
EE128464	-	-	-	unil_ant_E_116	-
EE128465	-	-	-	unil_ant_E_22291	-
EE128466	-	-	-	unil_ant_E_18067	-
EE128467	NW_011797929.1	1171304	1171887	unil_ant_E_13843	LOC105197233
EE128468	NW_011798918.1	241988	242645	unil_ant_E_9619	-
EE128469	NW_011797022.1	3439	3973	unil_ant_E_5395	-
EE128470	NW_011797120.1	44951	45530	unil_ant_E_1171	LOC105196198
EE128470	NW_011797120.1	44951	45530	unil_ant_E_1171	LOC105196199
EE128471	NW_011795357.1	39831	40341	unil_ant_E_18068	LOC105207855
EE128472	NW_011795544.1	548710	549353	unil_ant_E_9620	LOC105192780
EE128473	NW_011798801.1	973392	973918	unil_ant_E_1172	-
EE128474	NW_011800667.1	1708311	1708574	unil_ant_E_21237	-
EE128475	-	-	-	unil_ant_E_17013	-
EE128476	NW_011797114.1	286740	289262	unil_ant_E_22290	LOC105196178
EE128477	-	-	-	unil_ant_E_18066	-
EE128478	-	-	-	unil_ant_E_13842	-
EE128479	-	-	-	unil_ant_E_9618	-
EE128480	NW_011796848.1	2269192	2269686	unil_ant_E_5394	-
EE128481	NW_011802084.1	54318	54657	unil_ant_E_1170	-
EE128482	NW_011799900.1	33187	33799	unil_ant_E_21235	-
EE128483	NW_011799016.1	583123	584005	unil_ant_E_17011	LOC105198800
EE128484	-	-	-	unil_ant_E_8563	-
EE128485	NW_011799436.1	609326	609986	unil_ant_E_115	-
EE128486	-	-	-	unil_ant_E_21236	-
EE128487	-	-	-	unil_ant_E_17012	-
EE128488	NW_011794360.1	41788	42202	unil_ant_E_12788	LOC105196585
EE128489	-	-	-	unil_ant_E_12785	-
EE128490	NW_011804688.1	1842780	1843242	unil_ant_E_8561	-
EE128491	NW_011794819.1	123121	123547	unil_ant_E_4337	-
EE128492	NW_011797722.1	227149	227686	unil_ant_E_113	LOC105197052
EE128493	NW_011798256.1	3409707	3410236	unil_ant_E_21234	-
EE128494	NW_011795512.1	1930	2899	unil_ant_E_17010	LOC105208267
EE128495	NW_011797545.1	44804	45596	unil_ant_E_12786	-
EE128496	NW_011800496.1	1914956	1915475	unil_ant_E_8562	LOC105201198
EE128497	-	-	-	unil_ant_E_4338	-
EE128498	NW_011796122.1	187537	188111	unil_ant_E_22289	-
EE128499	NW_011796690.1	114664	115255	unil_ant_E_13841	LOC105194563
EE128500	NW_011798256.1	1044314	1044790	unil_ant_E_9617	-
EE128501	NW_011798663.1	287016	287404	unil_ant_E_5393	-
EE128502	NW_011796313.1	197744	202070	unil_ant_E_1169	LOC105194159
EE128503	NW_011795819.1	1215465	1216182	unil_ant_E_18505	-
EE128504	NW_011801610.1	57958	58721	unil_ant_E_22729	LOC105203414
EE128505	NW_011794413.1	638496	639149	unil_ant_E_13226	LOC105207740
EE128506	NW_011796954.1	116247	116974	unil_ant_E_17450	-
EE128507	NW_011796848.1	2762085	2762659	unil_ant_E_21674	-
EE128508	NW_011861659.1	1	695	unil_ant_E_553	-
EE128509	NW_011800360.1	1789762	1791601	unil_ant_E_13225	LOC105200924
EE128510	NW_011796951.1	4468666	4470142	unil_ant_E_17449	LOC105195742
EE128511	NW_011798256.1	1629617	1630792	unil_ant_E_5652	LOC105197747
EE128512	NW_011797448.1	1055262	1055910	unil_ant_E_21233	LOC105196696
EE128513	-	-	-	unil_ant_E_17009	-
EE128514	NW_011795660.1	208817	209910	unil_ant_E_555	LOC105192995
EE128515	NW_011800408.1	214756	215447	unil_ant_E_4779	-
EE128516	NW_011794737.1	1222	2135	unil_ant_E_9003	LOC105197889
EE128517	NW_011797376.1	80235	82137	unil_ant_E_17451	LOC105196627
EE128518	-	-	-	unil_ant_E_21675	-
EE128519	NW_011795876.1	934955	935387	unil_ant_E_1610	LOC105193554
EE128520	NW_011797280.1	1757174	1757833	unil_ant_E_5834	LOC105196471
EE128521	NW_011797128.1	733432	734137	unil_ant_E_10058	-
EE128522	NW_011803058.1	700	1348	unil_ant_E_14282	-
EE128523	NW_011800934.1	240143	240487	unil_ant_E_18506	-
EE128524	NW_011797094.1	679224	680190	unil_ant_E_22730	LOC105196069
EE128525	-	-	-	unil_ant_E_1609	-
EE128526	-	-	-	unil_ant_E_10057	-
EE128527	NW_011801043.1	672944	673875	unil_ant_E_14281	LOC105202681
EE128528	NW_011796898.1	45956	46570	unil_ant_E_10060	-
EE128529	NW_011796746.1	1127506	1128215	unil_ant_E_14284	-
EE128530	-	-	-	unil_ant_E_18508	-
EE128531	NW_011801856.1	456444	456801	unil_ant_E_22732	-
EE128532	-	-	-	unil_ant_E_1611	-
EE128533	NW_011796743.1	175013	175481	unil_ant_E_5835	-
EE128534	NW_011799730.1	189432	189658	unil_ant_E_10059	-
EE128535	NW_011794565.1	186125	186424	unil_ant_E_14283	-
EE128536	NW_011795176.1	300120	300909	unil_ant_E_18507	-
EE128537	NW_011796951.1	2895393	2897918	unil_ant_E_4780	LOC105195660
EE128538	NW_011796384.1	1198804	1199507	unil_ant_E_9004	LOC105194315
EE128539	NW_011801463.1	962	1842	unil_ant_E_13228	LOC105203319
EE128540	NW_011862276.1	202	785	unil_ant_E_17452	-
EE128541	NW_011798938.1	610738	612009	unil_ant_E_21676	LOC105198672
EE128542	NW_011800943.1	230689	232019	unil_ant_E_18509	LOC105202374
EE128543	NW_011799900.1	280106	280740	unil_ant_E_22733	-
EE128544	-	-	-	unil_ant_E_558	-
EE128545	-	-	-	unil_ant_E_9006	-
EE128546	NW_011799299.1	150715	151432	unil_ant_E_13230	-
EE128547	NW_011795276.1	4736282	4736847	unil_ant_E_17454	LOC105207820
EE128548*	NW_011845953.1	524	855	unil_ant_E_21678	-
EE128548*	NW_011847778.1	143	474	unil_ant_E_21678	-
EE128549	-	-	-	unil_ant_E_9005	-
EE128550	NW_011803501.1	1125721	1126404	unil_ant_E_13229	-
EE128551	NW_011800888.1	716765	717620	unil_ant_E_17453	-
EE128552	NW_011799730.1	188296	188514	unil_ant_E_21677	-
EE128553	NW_011799899.1	68223	68910	unil_ant_E_5836	-
EE128554	NW_011800891.1	797122	797770	unil_ant_E_559	LOC105201986
EE128555	NW_011794869.1	987129	987833	unil_ant_E_4783	-
EE128556	NW_011801243.1	1051660	1052801	unil_ant_E_13231	LOC105203076
EE128557	NW_011799943.1	608568	609210	unil_ant_E_17455	LOC105200275
EE128558	NW_011804692.1	152865	153151	unil_ant_E_21679	-
EE128559	NW_011796951.1	5019963	5020654	unil_ant_E_1614	-
EE128560	NW_011800493.1	562699	563460	unil_ant_E_10062	LOC105201119
EE128561	NW_011795728.1	227991	228234	unil_ant_E_14286	-
EE128562	NW_011800496.1	1246352	1247612	unil_ant_E_18510	LOC105201158
EE128563	NW_011794933.1	1570973	1572274	unil_ant_E_22734	LOC105202768
EE128564	NW_011796746.1	815303	816301	unil_ant_E_1613	LOC105194766
EE128565	NW_011794484.1	468844	469555	unil_ant_E_5837	-
EE128566	NW_011797037.1	75756	76572	unil_ant_E_14285	LOC105195930
EE128567	NW_011797468.1	1651	2357	unil_ant_E_10064	-
EE128568	NW_011801243.1	476040	476607	unil_ant_E_14288	-
EE128569	NW_011796180.1	179884	181050	unil_ant_E_18512	LOC105194069
EE128570	NW_011794668.1	634018	634704	unil_ant_E_5839	LOC105197353
EE128571	NW_011798105.1	1080305	1080993	unil_ant_E_14287	-
EE128572	NW_011796848.1	3372996	3373728	unil_ant_E_18511	LOC105195213
EE128573	NW_011795223.1	629	976	unil_ant_E_22735	-
EE128574	NW_011804688.1	2973126	2974337	unil_ant_E_9008	LOC105205823
EE128575	NW_011798801.1	10435	11137	unil_ant_E_13232	-
EE128576	NW_011801052.1	359045	359909	unil_ant_E_17456	LOC105202764
EE128577	NW_011803760.1	1037131	1041541	unil_ant_E_21680	LOC105204883
EE128581	-	-	-	unil_ant_E_11567	-
EE128582	NW_011800360.1	4872789	4873331	unil_ant_E_3647	-
EE128583	NW_011798938.1	916447	916656	unil_ant_E_5840	-
EE128586	NW_011803760.1	941760	942379	unil_ant_E_2137	-
EE128588	NW_011799419.1	617248	617833	unil_ant_E_5296	-
EE128588	NW_011799419.1	617248	617833	unil_ant_E_5712	-
EE128590	NW_011794895.1	390230	390981	unil_ant_E_4175	-
EE128591	NW_011801408.1	48541	52527	unil_ant_E_19034	-
EE128594	NW_011797325.1	406835	407996	unil_ant_E_14810	LOC105196563
EE128595	NW_011801068.1	31036	31952	unil_ant_E_10586	LOC105202840
EE128598	NW_011800177.1	27634	28186	unil_ant_E_17349	LOC105200611
EE128601	NW_011794298.1	90486	91118	unil_ant_E_6362	-
EE128603	NW_011796951.1	3372768	3374317	unil_ant_E_4817	LOC105195674
EE128604	NW_011796111.1	1214175	1214748	unil_ant_E_18032	-
EE128605	NW_011798146.1	6089	6651	unil_ant_E_13744	-
EE128605	NW_011798146.1	6089	6651	unil_ant_E_14160	-
EE128606	-	-	-	unil_ant_E_9041	-
EE128607	NW_011799647.1	17455	18001	unil_ant_E_9520	-
EE128607	NW_011799647.1	17455	18001	unil_ant_E_9936	-
EE128608	NW_011797481.1	938195	938763	unil_ant_E_13265	LOC105196781
EE128609	-	-	-	unil_ant_E_9584	-
EE128610	NW_011804688.1	534280	534721	unil_ant_E_5360	-
EE128611	NW_011797376.1	80389	82102	unil_ant_E_1072	LOC105196627
EE128611	NW_011797376.1	80389	82102	unil_ant_E_1488	LOC105196627
EE128612	-	-	-	unil_ant_E_21713	-
EE128613	NW_011798105.1	2129775	2130254	unil_ant_E_1136	-
EE128614	NW_011796848.1	2876032	2876616	unil_ant_E_13743	LOC105195202
EE128614	NW_011796848.1	2876032	2876616	unil_ant_E_14159	LOC105195202
EE128615	NW_011796111.1	453187	453614	unil_ant_E_9042	-
EE128616	NW_011797219.1	1401022	1401467	unil_ant_E_13807	-
EE128617	NW_011798007.1	52423	53217	unil_ant_E_9519	LOC105197323
EE128617	NW_011798007.1	52423	53217	unil_ant_E_9935	LOC105197323
EE128618	-	-	-	unil_ant_E_13266	-
EE128619	NW_011799348.1	13597	13821	unil_ant_E_9583	LOC105199216
EE128620	NW_011796101.1	296	2255	unil_ant_E_5295	LOC105193789
EE128620	NW_011796101.1	296	2255	unil_ant_E_5711	LOC105193789
EE128621	NW_011800888.1	346002	348404	unil_ant_E_17490	LOC105201833
EE128622	NW_011795276.1	1650526	1651089	unil_ant_E_5359	-
EE128623	-	-	-	unil_ant_E_1487	-
EE128623	-	-	-	unil_ant_E_1071	-
EE128624	NW_011800667.1	1083015	1085095	unil_ant_E_21714	LOC105201454
EE128625	NW_011801631.1	36665	37055	unil_ant_E_1135	-
EE128626	-	-	-	unil_ant_E_22608	-
EE128626	-	-	-	unil_ant_E_22192	-
EE128627	NW_011799998.1	1215	1807	unil_ant_E_593	-
EE128628	-	-	-	unil_ant_E_18384	-
EE128628	-	-	-	unil_ant_E_17968	-
EE128629	-	-	-	unil_ant_E_12752	-
EE128630	NW_011798140.1	60823	61410	unil_ant_E_8880	-
EE128630	NW_011798140.1	60823	61410	unil_ant_E_8464	-
EE128631	-	-	-	unil_ant_E_14321	-
EE128632	NW_011794453.1	1387	2262	unil_ant_E_8528	LOC105207971
EE128633	NW_011796316.1	11377	11660	unil_ant_E_4656	-
EE128633	NW_011796316.1	11377	11660	unil_ant_E_4240	-
EE128634	NW_011797966.1	349251	350787	unil_ant_E_18545	LOC105197300
EE128635	NW_011803501.1	2424145	2424733	unil_ant_E_4304	-
EE128636	NW_011800462.1	27408	27981	unil_ant_E_16	-
EE128636	NW_011800462.1	27408	27981	unil_ant_E_432	-
EE128637	NW_011794293.1	94708	95244	unil_ant_E_22769	-
EE128638	NW_011794725.1	8380	8965	unil_ant_E_80	-
EE128639	-	-	-	unil_ant_E_22191	-
EE128639	-	-	-	unil_ant_E_22607	-
EE128640	NW_011800881.1	352804	388792	unil_ant_E_22255	LOC105201727
EE128641	NW_011799919.1	137621	138024	unil_ant_E_18383	-
EE128641	NW_011799919.1	137621	138024	unil_ant_E_17967	-
EE128642	NW_011796848.1	2274077	2274658	unil_ant_E_4818	-
EE128643	-	-	-	unil_ant_E_18031	-
EE128644	NW_011797114.1	148437	149030	unil_ant_E_14322	-
EE128645	NW_011797177.1	873	1319	unil_ant_E_8527	-
EE128646	NW_011800362.1	167037	167640	unil_ant_E_4303	-
EE128647	NW_011795992.1	17683	18225	unil_ant_E_431	LOC105193638
EE128647	NW_011795992.1	17683	18225	unil_ant_E_15	LOC105193638
EE128648	NW_011804688.1	2777777	2778324	unil_ant_E_22770	LOC105205805
EE128649	NW_011803760.1	42710	43276	unil_ant_E_79	LOC105204784
EE128649	NW_011803760.1	42710	43276	unil_ant_E_79	LOC105204785
EE128650	NW_011799899.1	10320	10962	unil_ant_E_21136	LOC105200098
EE128650	NW_011799899.1	10320	10962	unil_ant_E_21552	LOC105200098
EE128651	NW_011798486.1	175801	176369	unil_ant_E_17328	-
EE128651	NW_011798486.1	175801	176369	unil_ant_E_16912	-
EE128652	NW_011795798.1	1523	2403	unil_ant_E_5873	LOC105193363
EE128653	NW_011798759.1	57177	57435	unil_ant_E_16976	-
EE128654	-	-	-	unil_ant_E_10097	-
EE128655	NW_011795732.1	745792	747951	unil_ant_E_5294	LOC105193308
EE128655	NW_011795732.1	745792	747951	unil_ant_E_5710	LOC105193308
EE128656	NW_011796848.1	1611370	1611810	unil_ant_E_17491	LOC105195151
EE128657	-	-	-	unil_ant_E_5358	-
EE128658	NW_011795276.1	1311318	1311887	unil_ant_E_1070	LOC105207604
EE128658	NW_011795276.1	1311318	1311887	unil_ant_E_1486	LOC105207604
EE128659	-	-	-	unil_ant_E_21715	-
EE128660	NW_011804528.1	94627	96932	unil_ant_E_1134	LOC105205316
EE128661	NW_011796779.1	8545	8986	unil_ant_E_21135	-
EE128661	NW_011796779.1	8545	8986	unil_ant_E_21551	-
EE128662	NW_011798256.1	4332779	4333310	unil_ant_E_1650	-
EE128663	NW_011804688.1	2343335	2344044	unil_ant_E_21199	LOC105205783
EE128664	NW_011794819.1	18547	19257	unil_ant_E_17327	LOC105198875
EE128664	NW_011794819.1	18547	19257	unil_ant_E_16911	LOC105198875
EE128665	NW_011798256.1	1767906	1768478	unil_ant_E_5874	LOC105197761
EE128666	NW_011797094.1	1573374	1573766	unil_ant_E_16975	-
EE128667	NW_011803484.1	372340	372914	unil_ant_E_13103	-
EE128667	NW_011803484.1	372340	372914	unil_ant_E_12687	-
EE128668	NW_011802135.1	225792	239952	unil_ant_E_10098	LOC105203955
EE128669	NW_011796705.1	1091697	1092931	unil_ant_E_12751	LOC105194645
EE128670	NW_011799647.1	14771	15375	unil_ant_E_8879	-
EE128670	NW_011799647.1	14771	15375	unil_ant_E_8463	-
EE128671	NW_011798489.1	57610	58169	unil_ant_E_5357	LOC105198112
EE128672	-	-	-	unil_ant_E_21716	-
EE128673	NW_011796951.1	4412000	4412658	unil_ant_E_1133	LOC105195728
EE128674	NW_011799592.1	452485	454241	unil_ant_E_22190	-
EE128674	NW_011799592.1	452485	454241	unil_ant_E_22606	-
EE128675	NW_011800360.1	3517489	3518076	unil_ant_E_18382	LOC105200811
EE128675	NW_011800360.1	3517489	3518076	unil_ant_E_17966	LOC105200811
EE128676	NW_011803501.1	601593	602912	unil_ant_E_4819	LOC105204561
EE128677	NW_011798105.1	505010	505336	unil_ant_E_18030	-
EE128678	NW_011794809.1	204456	205467	unil_ant_E_13742	LOC105198395
EE128678	NW_011794809.1	204456	205467	unil_ant_E_14158	LOC105198395
EE128679	NW_011800883.1	813893	814974	unil_ant_E_9043	LOC105201762
EE128680	NW_011796316.1	300517	301445	unil_ant_E_13806	LOC105194210
EE128681	NW_011801052.1	313315	313889	unil_ant_E_9934	-
EE128681	NW_011801052.1	313315	313889	unil_ant_E_9518	-
EE128682	NW_011794622.1	399262	400064	unil_ant_E_13267	LOC105195474
EE128683	NW_011795876.1	1091678	1092259	unil_ant_E_9582	-
EE128684	NW_011801266.1	3670	4235	unil_ant_E_22771	LOC105203128
EE128685	-	-	-	unil_ant_E_78	-
EE128686	NW_011796122.1	584428	586091	unil_ant_E_22189	LOC105193961
EE128686	NW_011796122.1	584428	586091	unil_ant_E_22605	LOC105193961
EE128687	-	-	-	unil_ant_E_22253	-
EE128688	-	-	-	unil_ant_E_18381	-
EE128688	-	-	-	unil_ant_E_17965	-
EE128689	NW_011796281.1	384211	384712	unil_ant_E_4820	-
EE128690	-	-	-	unil_ant_E_18029	-
EE128691	NW_011795276.1	2871668	2872255	unil_ant_E_13741	LOC105207671
EE128691	NW_011795276.1	2871668	2872255	unil_ant_E_14157	LOC105207671
EE128692	-	-	-	unil_ant_E_13805	-
EE128693	NW_011800362.1	10599	14962	unil_ant_E_9517	LOC105200958
EE128693	NW_011800362.1	10599	14962	unil_ant_E_9933	LOC105200958
EE128694	NW_011797344.1	148590	149010	unil_ant_E_13268	LOC105196580
EE128695	NW_011794360.1	262019	271845	unil_ant_E_9581	LOC105198882
EE128696	NW_011801858.1	672985	673745	unil_ant_E_5709	LOC105203634
EE128696	NW_011801858.1	672985	673745	unil_ant_E_5293	LOC105203634
EE128697	NW_011800667.1	2050766	2051381	unil_ant_E_17492	-
EE128698	NW_011799658.1	96009	96733	unil_ant_E_21134	LOC105199715
EE128698	NW_011799658.1	96009	96733	unil_ant_E_21550	LOC105199715
EE128699	NW_011794567.1	1692536	1692914	unil_ant_E_1651	-
EE128700	-	-	-	unil_ant_E_21198	-
EE128701	NW_011804671.1	123338	124314	unil_ant_E_16910	LOC105205532
EE128701	NW_011804671.1	123338	124314	unil_ant_E_17326	LOC105205532
EE128702	-	-	-	unil_ant_E_5875	-
EE128703	NW_011796898.1	239751	240339	unil_ant_E_12750	LOC105195475
EE128704	NW_011800891.1	2814477	2814966	unil_ant_E_8878	LOC105202074
EE128704	NW_011800891.1	2814477	2814966	unil_ant_E_8462	LOC105202074
EE128705	NW_011799438.1	830643	831213	unil_ant_E_14323	-
EE128706	-	-	-	unil_ant_E_8526	-
EE128707	NW_011799730.1	291770	293350	unil_ant_E_4238	LOC105199798
EE128707	NW_011799730.1	291770	293350	unil_ant_E_4654	LOC105199798
EE128708	NW_011804688.1	908855	909861	unil_ant_E_18547	LOC105205716
EE128709	NW_011800721.1	192004	193145	unil_ant_E_4302	-
EE128710	NW_011794913.1	1119832	1120706	unil_ant_E_14	LOC105201720
EE128710	NW_011794913.1	1119832	1120706	unil_ant_E_430	LOC105201720
EE128711	-	-	-	unil_ant_E_21197	-
EE128712	-	-	-	unil_ant_E_17325	-
EE128712	-	-	-	unil_ant_E_16909	-
EE128713	-	-	-	unil_ant_E_5876	-
EE128714	NW_011803501.1	2501295	2501887	unil_ant_E_16973	-
EE128715	NW_011800965.1	21351	25373	unil_ant_E_13101	LOC105202498
EE128715	NW_011800965.1	21351	25373	unil_ant_E_12685	LOC105202498
EE128716	NW_011796951.1	1317214	1317816	unil_ant_E_10100	-
EE128717	NW_011796896.1	28371	28956	unil_ant_E_12749	-
EE128718	NW_011796896.1	167618	168526	unil_ant_E_8461	LOC105195423
EE128718	NW_011796896.1	167618	168526	unil_ant_E_8877	LOC105195423
EE128719	NW_011797436.1	24035	26399	unil_ant_E_14324	LOC105196679
EE128720	-	-	-	unil_ant_E_8525	-
EE128721	NW_011794468.1	152423	152958	unil_ant_E_4237	-
EE128721	NW_011794468.1	152423	152958	unil_ant_E_4653	-
EE128722	NW_011796896.1	219888	220785	unil_ant_E_18548	LOC105195426
EE128723	-	-	-	unil_ant_E_4301	-
EE128724	NW_011800113.1	1344595	1345441	unil_ant_E_429	-
EE128724	NW_011800113.1	1344595	1345441	unil_ant_E_13	-
EE128725	-	-	-	unil_ant_E_22772	-
EE128726	NW_011796705.1	1070864	1072126	unil_ant_E_14156	LOC105194641
EE128726	NW_011796705.1	1070864	1072126	unil_ant_E_13740	LOC105194641
EE128727	NW_011799271.1	2303240	2303440	unil_ant_E_9045	-
EE128728	NW_011795276.1	820486	822241	unil_ant_E_13804	LOC105207581
EE128729	NW_011795870.1	20423	21269	unil_ant_E_9516	LOC105193427
EE128729	NW_011795870.1	20423	21269	unil_ant_E_9932	LOC105193427
EE128730	NW_011796951.1	5293251	5293962	unil_ant_E_13269	LOC105195782
EE128731	-	-	-	unil_ant_E_9580	-
EE128732	-	-	-	unil_ant_E_5292	-
EE128732	-	-	-	unil_ant_E_5708	-
EE128733	NW_011803529.1	171099	172118	unil_ant_E_17493	LOC105204727
EE128734	NW_011798669.1	377986	378567	unil_ant_E_5356	-
EE128735	NW_011794680.1	100508	101080	unil_ant_E_1068	LOC105197515
EE128735	NW_011794680.1	100508	101080	unil_ant_E_1484	LOC105197515
EE128736	NW_011797128.1	519158	519684	unil_ant_E_21717	-
EE128737	NW_011795702.1	79407	79994	unil_ant_E_1132	LOC105193103
EE128738	NW_011857521.1	406	995	unil_ant_E_21133	-
EE128738	NW_011857521.1	406	995	unil_ant_E_21549	-
EE128739	NW_011796848.1	657083	658458	unil_ant_E_1652	SiOBP1
EE128740	-	-	-	unil_ant_E_13739	-
EE128740	-	-	-	unil_ant_E_14155	-
EE128741	NW_011800888.1	66440	67051	unil_ant_E_9046	LOC105201805
EE128742	NW_011801043.1	1324625	1325865	unil_ant_E_13803	LOC105202720
EE128743	NW_011794895.1	467656	468239	unil_ant_E_9931	LOC105200900
EE128743	NW_011794895.1	467656	468239	unil_ant_E_9515	LOC105200900
EE128744	NW_011795378.1	232732	233336	unil_ant_E_13270	-
EE128745	NW_011799271.1	1973837	1974664	unil_ant_E_9579	LOC105199081
EE128746	NW_011795176.1	213006	213553	unil_ant_E_5291	LOC105207452
EE128746	NW_011795176.1	213006	213553	unil_ant_E_5707	LOC105207452
EE128747	-	-	-	unil_ant_E_17494	-
EE128748	NW_011798105.1	1072038	1072598	unil_ant_E_5355	LOC105197405
EE128749	NW_011800891.1	627890	628452	unil_ant_E_1067	-
EE128749	NW_011800891.1	627890	628452	unil_ant_E_1483	-
EE128750	NW_011801067.1	83040	83633	unil_ant_E_21718	LOC105202812
EE128751	NW_011799623.1	121191	121514	unil_ant_E_1131	-
EE128752	NW_011797481.1	1602412	1602978	unil_ant_E_22188	LOC105196816
EE128752	NW_011797481.1	1602412	1602978	unil_ant_E_22604	LOC105196816
EE128753	NW_011800113.1	678444	679923	unil_ant_E_597	LOC105200506
EE128754	NW_011801990.1	1315630	1317203	unil_ant_E_22252	LOC105203815
EE128755	NW_011804339.1	44871	45453	unil_ant_E_18380	-
EE128755	NW_011804339.1	44871	45453	unil_ant_E_17964	-
EE128756	NW_011799730.1	102560	103146	unil_ant_E_12748	-
EE128757	NW_011796962.1	17681	59792	unil_ant_E_8460	LOC105195850
EE128757	NW_011796962.1	17681	59792	unil_ant_E_8876	LOC105195850
EE128758	-	-	-	unil_ant_E_14325	-
EE128759	NW_011801412.1	307592	308166	unil_ant_E_8524	LOC105203245
EE128760	NW_011801858.1	888526	889083	unil_ant_E_4236	-
EE128760	NW_011801858.1	888526	889083	unil_ant_E_4652	-
EE128761	NW_011796896.1	501474	501693	unil_ant_E_18549	-
EE128762	NW_011801243.1	892067	892661	unil_ant_E_4300	-
EE128763	NW_011799496.1	30959	31311	unil_ant_E_428	-
EE128763	NW_011799496.1	30959	31311	unil_ant_E_12	-
EE128764	NW_011800780.1	11089	12188	unil_ant_E_22773	-
EE128765	NW_011800879.1	182605	186730	unil_ant_E_76	LOC105201704
EE128766	NW_011794567.1	47926	48745	unil_ant_E_22187	LOC105194441
EE128766	NW_011794567.1	47926	48745	unil_ant_E_22603	LOC105194441
EE128767	NW_011802234.1	19007	19616	unil_ant_E_598	-
EE128768	NW_011797039.1	2054	2345	unil_ant_E_22251	-
EE128769	NW_011797077.1	673796	674402	unil_ant_E_17963	-
EE128769	NW_011797077.1	673796	674402	unil_ant_E_18379	-
EE128770	NW_011800891.1	2270660	2271495	unil_ant_E_4822	LOC105202057
EE128771	NW_011799366.1	36578	37159	unil_ant_E_18027	-
EE128772	-	-	-	unil_ant_E_14326	-
EE128773	NW_011797868.1	412	3888	unil_ant_E_8523	LOC105197153
EE128774	NW_011798379.1	41763	42351	unil_ant_E_4651	LOC105198057
EE128774	NW_011798379.1	41763	42351	unil_ant_E_4235	LOC105198057
EE128775	NW_011797192.1	231283	231701	unil_ant_E_18550	-
EE128776	-	-	-	unil_ant_E_4299	-
EE128777	-	-	-	unil_ant_E_11	-
EE128777	-	-	-	unil_ant_E_427	-
EE128778	NW_011801412.1	239228	239821	unil_ant_E_22774	-
EE128779	NW_011797325.1	253027	254854	unil_ant_E_75	LOC105196541
EE128780	NW_011795711.1	46555	47142	unil_ant_E_21132	-
EE128780	NW_011795711.1	46555	47142	unil_ant_E_21548	-
EE128781	NW_011794817.1	384110	384595	unil_ant_E_1653	-
EE128782	NW_011797124.1	54844	55434	unil_ant_E_21196	-
EE128783	NW_011794668.1	47396	47991	unil_ant_E_17324	LOC105196048
EE128783	NW_011794668.1	47396	47991	unil_ant_E_16908	LOC105196048
EE128784	NW_011795725.1	618532	618932	unil_ant_E_5877	-
EE128785	NW_011796116.1	2339960	2343434	unil_ant_E_16972	LOC105193916
EE128786	NW_011795276.1	874815	875254	unil_ant_E_12684	-
EE128786	NW_011795276.1	874815	875254	unil_ant_E_13100	-
EE128787	NW_011801984.1	495853	496282	unil_ant_E_10101	LOC105203737
EE128788	NW_011794869.1	1048541	1049631	unil_ant_E_5706	LOC105200535
EE128788	NW_011794869.1	1048541	1049631	unil_ant_E_5290	LOC105200535
EE128789	NW_011799840.1	1179193	1179570	unil_ant_E_17495	-
EE128790	NW_011799865.1	460603	463261	unil_ant_E_5354	LOC105199994
EE128791	NW_011796169.1	76683	77083	unil_ant_E_1482	-
EE128791	NW_011796169.1	76683	77083	unil_ant_E_1066	-
EE128792	-	-	-	unil_ant_E_21719	-
EE128793	NW_011795116.1	664004	664454	unil_ant_E_1130	LOC105207325
EE128794	-	-	-	unil_ant_E_21547	-
EE128794	-	-	-	unil_ant_E_21131	-
EE128795	NW_011804686.1	118309	118660	unil_ant_E_21195	-
EE128796	NW_011802221.1	256073	256658	unil_ant_E_16907	-
EE128796	NW_011802221.1	256073	256658	unil_ant_E_17323	-
EE128797	NW_011804671.1	65360	66451	unil_ant_E_5878	LOC105205524
EE128798	NW_011804688.1	270353	270929	unil_ant_E_16971	-
EE128799	NW_011800891.1	2256595	2256983	unil_ant_E_13099	-
EE128799	NW_011800891.1	2256595	2256983	unil_ant_E_12683	-
EE128800	NW_011795544.1	550826	551441	unil_ant_E_10102	-
EE128801	NW_011801856.1	543903	544485	unil_ant_E_12747	LOC105203598
EE128802	NW_011797929.1	1277676	1278253	unil_ant_E_8459	-
EE128802	NW_011797929.1	1277676	1278253	unil_ant_E_8875	-
EE128803	NW_011797722.1	462857	463755	unil_ant_E_1481	LOC105197059
EE128803	NW_011797722.1	462857	463755	unil_ant_E_1065	LOC105197059
EE128804	NW_011795504.1	3162	3444	unil_ant_E_21720	LOC105208259
EE128805	NW_011796848.1	4093714	4094291	unil_ant_E_1129	-
EE128806	-	-	-	unil_ant_E_22602	-
EE128806	-	-	-	unil_ant_E_22186	-
EE128807	NW_011800842.1	1755	4457	unil_ant_E_599	LOC105201599
EE128808	-	-	-	unil_ant_E_22250	-
EE128809	-	-	-	unil_ant_E_18378	-
EE128809	-	-	-	unil_ant_E_17962	-
EE128810	-	-	-	unil_ant_E_4823	-
EE128811	NW_011800054.1	606931	607990	unil_ant_E_18026	LOC105200382
EE128812	NW_011797219.1	600050	600643	unil_ant_E_14154	-
EE128812	NW_011797219.1	600050	600643	unil_ant_E_13738	-
EE128813	NW_011800943.1	249185	249753	unil_ant_E_9047	LOC105202376
EE128814	NW_011794360.1	301783	302232	unil_ant_E_13802	LOC105205284
EE128815	NW_011797612.1	360358	360932	unil_ant_E_9514	LOC105196929
EE128815	NW_011797612.1	360358	360932	unil_ant_E_9930	LOC105196929
EE128816	-	-	-	unil_ant_E_13271	-
EE128817	NW_011795727.1	580890	581857	unil_ant_E_9578	LOC105193228
EE128818	-	-	-	unil_ant_E_22775	-
EE128819	NW_011794567.1	128655	130304	unil_ant_E_74	LOC105194495
EE128820	NW_011803760.1	1315408	1315975	unil_ant_E_22601	-
EE128820	NW_011803760.1	1315408	1315975	unil_ant_E_22185	-
EE128821	NW_011799943.1	169785	170370	unil_ant_E_600	LOC105200247
EE128822	-	-	-	unil_ant_E_22249	-
EE128823	NW_011796746.1	132628	134462	unil_ant_E_18377	LOC105194742
EE128823	NW_011796746.1	132628	134462	unil_ant_E_17961	LOC105194742
EE128824	NW_011795378.1	189880	191209	unil_ant_E_4824	-
EE128825	NW_011798256.1	1153480	1154303	unil_ant_E_18025	LOC105197716
EE128826	NW_011799828.1	82543	83131	unil_ant_E_13737	-
EE128826	NW_011799828.1	82543	83131	unil_ant_E_14153	-
EE128827	NW_011795398.1	1180960	1181406	unil_ant_E_13801	-
EE128828	-	-	-	unil_ant_E_9513	-
EE128828	-	-	-	unil_ant_E_9929	-
EE128829	NW_011802221.1	1369231	1369812	unil_ant_E_9577	-
EE128830	NW_011800945.1	1918556	1919126	unil_ant_E_5289	-
EE128830	NW_011800945.1	1918556	1919126	unil_ant_E_5705	-
EE128831	NW_011804688.1	1146612	1150512	unil_ant_E_17496	LOC105205736
EE128832	-	-	-	unil_ant_E_21194	-
EE128833	NW_011794933.1	488016	488857	unil_ant_E_17322	LOC105202365
EE128833	NW_011794933.1	488016	488857	unil_ant_E_16906	LOC105202365
EE128834	NW_011801826.1	219441	220507	unil_ant_E_5879	LOC105203549
EE128835	NW_011803144.1	232331	233904	unil_ant_E_12682	LOC105204449
EE128835	NW_011803144.1	232331	233904	unil_ant_E_13098	LOC105204449
EE128836	NW_011795276.1	786599	786829	unil_ant_E_12746	-
EE128837	NW_011799647.1	18532	19109	unil_ant_E_8874	-
EE128837	NW_011799647.1	18532	19109	unil_ant_E_8458	-
EE128838	-	-	-	unil_ant_E_14327	-
EE128839	NW_011801485.1	8989	10408	unil_ant_E_8522	LOC105203343
EE128840	NW_011794879.1	4010	4450	unil_ant_E_4650	LOC105200815
EE128840	NW_011794879.1	4010	4450	unil_ant_E_4234	LOC105200815
EE128841	-	-	-	unil_ant_E_10	-
EE128841	-	-	-	unil_ant_E_426	-
EE128842	NW_011794933.1	125717	132245	unil_ant_E_16905	LOC105202206
EE128842	NW_011794933.1	125717	132245	unil_ant_E_17321	LOC105202206
EE128843	NW_011804464.1	879909	880440	unil_ant_E_5880	-
EE128844	NW_011798105.1	449968	450539	unil_ant_E_16969	LOC105197396
EE128845	NW_011797280.1	1641602	1642182	unil_ant_E_13097	-
EE128845	NW_011797280.1	1641602	1642182	unil_ant_E_12681	-
EE128846	NW_011798938.1	755017	755953	unil_ant_E_10104	LOC105198714
EE128847	NW_011795475.1	34896	35467	unil_ant_E_12745	-
EE128848	NW_011795996.1	126424	126863	unil_ant_E_8873	LOC105193660
EE128848	NW_011795996.1	126424	126863	unil_ant_E_8457	LOC105193660
EE128849	NW_011800891.1	19589	20151	unil_ant_E_14328	-
EE128850	NW_011797325.1	71653	72351	unil_ant_E_8521	LOC105196531
EE128851	NW_011799498.1	151769	152353	unil_ant_E_4233	-
EE128851	NW_011799498.1	151769	152353	unil_ant_E_4649	-
EE128852	NW_011794464.1	189279	189883	unil_ant_E_4297	LOC105208141
EE128853	NW_011800963.1	38268	38561	unil_ant_E_9	-
EE128853	NW_011800963.1	38268	38561	unil_ant_E_425	-
EE128854	NW_011798679.1	22006	22356	unil_ant_E_22776	-
EE128855	NW_011804676.1	214603	215349	unil_ant_E_73	LOC105205551
EE128856	NW_011804688.1	2777086	2777557	unil_ant_E_1656	-
EE128857	NW_011797929.1	1754333	1755019	unil_ant_E_21545	LOC105197248
EE128857	NW_011797929.1	1754333	1755019	unil_ant_E_21129	LOC105197248
EE128858	NW_011796746.1	321121	321745	unil_ant_E_16929	-
EE128859	-	-	-	unil_ant_E_12705	-
EE128860	NW_011799647.1	11410	11932	unil_ant_E_4257	-
EE128861	NW_011798972.1	46370	47319	unil_ant_E_33	-
EE128862	-	-	-	unil_ant_E_21154	-
EE128863	NW_011798834.1	614795	615441	unil_ant_E_16930	LOC105198509
EE128864	NW_011800877.1	277683	278055	unil_ant_E_12706	LOC105201640
EE128865	NW_011794933.1	3274127	3275007	unil_ant_E_8482	LOC105203490
EE128866	NW_011794360.1	255741	257227	unil_ant_E_4258	LOC105198316
EE128867	NW_011798256.1	1178480	1178994	unil_ant_E_34	-
EE128868	NW_011796606.1	251	915	unil_ant_E_22209	LOC105194515
EE128869	NW_011797604.1	2083	2575	unil_ant_E_17985	LOC105196921
EE128870	NW_011796180.1	163991	164447	unil_ant_E_10729	-
EE128871	NW_011795711.1	476150	476739	unil_ant_E_11160	-
EE128872	NW_011796951.1	1810147	1810635	unil_ant_E_15384	-
EE128873	NW_011794668.1	1173756	1174321	unil_ant_E_19608	-
EE128874	NW_011799150.1	161871	163308	unil_ant_E_2711	LOC105198931
EE128875	NW_011798548.1	1413357	1413961	unil_ant_E_6935	-
EE128876	NW_011801990.1	1927189	1927790	unil_ant_E_11159	-
EE128877	NW_011794567.1	1150068	1150766	unil_ant_E_15383	LOC105194675
EE128878	NW_011799799.1	107529	107822	unil_ant_E_19607	-
EE128879	NW_011796586.1	197032	197441	unil_ant_E_23831	-
EE128880	NW_011800360.1	3504322	3505684	unil_ant_E_3766	LOC105200810
EE128881	NW_011795357.1	1199275	1200195	unil_ant_E_7990	LOC105207907
EE128882	-	-	-	unil_ant_E_12214	-
EE128883	-	-	-	unil_ant_E_16438	-
EE128884	NW_011795352.1	1127	2152	unil_ant_E_20662	LOC105207851
EE128885	-	-	-	unil_ant_E_24886	-
EE128886	NW_011800888.1	115977	116550	unil_ant_E_3765	-
EE128887	NW_011802221.1	798202	798801	unil_ant_E_12213	-
EE128888	NW_011799584.1	175580	176686	unil_ant_E_16437	LOC105199620
EE128889	NW_011802221.1	1631706	1632914	unil_ant_E_20661	LOC105204075
EE128890	-	-	-	unil_ant_E_24885	-
EE128891	NW_011800888.1	1621315	1621889	unil_ant_E_2710	LOC105201867
EE128892	NW_011796746.1	1332280	1333227	unil_ant_E_6934	LOC105194796
EE128893	NW_011794933.1	3980942	3981499	unil_ant_E_11158	LOC105203804
EE128894	NW_011794895.1	467461	468073	unil_ant_E_15382	LOC105200900
EE128895	-	-	-	unil_ant_E_19606	-
EE128896	-	-	-	unil_ant_E_23830	-
EE128897	NW_011796586.1	94608	95196	unil_ant_E_6933	-
EE128898	NW_011804688.1	2471080	2471732	unil_ant_E_11157	LOC105205789
EE128899	NW_011800360.1	5570263	5570857	unil_ant_E_19605	-
EE128900	-	-	-	unil_ant_E_23829	-
EE128901	NW_011825757.1	379	1276	unil_ant_E_3764	LOC105206363
EE128902	NW_011801485.1	12881	14867	unil_ant_E_7988	LOC105203344
EE128903	-	-	-	unil_ant_E_12212	-
EE128904	NW_011799271.1	1981886	1982267	unil_ant_E_16436	LOC105199083
EE128905	-	-	-	unil_ant_E_20660	-
EE128906	NW_011798281.1	199547	200144	unil_ant_E_24884	-
EE128907	NW_011796111.1	168052	168345	unil_ant_E_7987	-
EE128908	NW_011795876.1	427978	428947	unil_ant_E_16435	LOC105193504
EE128909	NW_011797921.1	13675	14286	unil_ant_E_2708	-
EE128910	NW_011825568.1	127	704	unil_ant_E_6932	LOC105206355
EE128911	NW_011798256.1	4168750	4169358	unil_ant_E_11156	LOC105197869
EE128912	-	-	-	unil_ant_E_15380	-
EE128913	NW_011797612.1	335214	335608	unil_ant_E_19604	-
EE128914	NW_011795276.1	3667850	3668810	unil_ant_E_23828	LOC105207721
EE128915	NW_011794825.1	49874	51760	unil_ant_E_2707	LOC105199162
EE128916	NW_011796586.1	688204	688793	unil_ant_E_6931	-
EE128917	NW_011799873.1	352866	353371	unil_ant_E_11155	-
EE128918	NW_011803501.1	840875	841461	unil_ant_E_15379	-
EE128919	NW_011796067.1	164897	165399	unil_ant_E_19603	-
EE128920	NW_011800888.1	2147181	2149187	unil_ant_E_3762	LOC105201886
EE128921	NW_011801858.1	46515	46979	unil_ant_E_7986	-
EE128922	NW_011796313.1	75867	83722	unil_ant_E_12210	LOC105194151
EE128923	NW_011795378.1	1213693	1216422	unil_ant_E_16434	LOC105207982
EE128924	NW_011800877.1	277080	277923	unil_ant_E_20658	LOC105201640
EE128925	NW_011796951.1	56096	56699	unil_ant_E_24882	LOC105195529
EE128926	NW_011800975.1	379512	379785	unil_ant_E_3761	LOC105202516
EE128927	NW_011797558.1	89727	90326	unil_ant_E_7985	-
EE128928	NW_011796316.1	458724	459292	unil_ant_E_20657	-
EE128929	NW_011797865.1	230418	230979	unil_ant_E_2706	LOC105197152
EE128930	-	-	-	unil_ant_E_6930	-
EE128931	-	-	-	unil_ant_E_11154	-
EE128932	NW_011796316.1	6816	7401	unil_ant_E_15378	-
EE128933	NW_011799080.1	155473	156044	unil_ant_E_19602	LOC105198885
EE128934	NW_011800054.1	262985	263301	unil_ant_E_2705	-
EE128935	NW_011795276.1	3705362	3706494	unil_ant_E_6929	LOC105207727
EE128936	NW_011797344.1	27644	28270	unil_ant_E_11153	-
EE128937	NW_011798762.1	183916	184286	unil_ant_E_15377	-
EE128938	NW_011800881.1	796482	797958	unil_ant_E_19601	LOC105201736
EE128939	NW_011799080.1	186153	189438	unil_ant_E_23825	LOC105198888
EE128940	NW_011796012.1	267863	271328	unil_ant_E_23353	LOC105193713
EE128941	NW_011798897.1	1475	1954	unil_ant_E_19129	LOC105198588
EE128942	NW_011796116.1	670263	670945	unil_ant_E_14905	-
EE128943	NW_011800496.1	1252325	1252968	unil_ant_E_10681	LOC105201159
EE128944	NW_011800927.1	470142	470774	unil_ant_E_6457	-
EE128945	NW_011801043.1	1132507	1141365	unil_ant_E_2233	LOC105202696
EE128946	NW_011800934.1	137581	139160	unil_ant_E_23354	LOC105202303
EE128947	NW_011800985.1	69359	70114	unil_ant_E_19130	LOC105202546
EE128948	NW_011796586.1	685839	686480	unil_ant_E_14906	-
EE128949	NW_011797325.1	250701	251642	unil_ant_E_10682	LOC105196542
EE128950	NW_011804676.1	197197	197584	unil_ant_E_6458	-
EE128951	NW_011797219.1	920034	920681	unil_ant_E_2234	-
EE128952	NW_011796951.1	407665	408254	unil_ant_E_24409	-
EE128953	-	-	-	unil_ant_E_20185	-
EE128954	NW_011794825.1	53891	54761	unil_ant_E_15961	-
EE128955	NW_011797865.1	256999	257609	unil_ant_E_11737	LOC105197142
EE128956	NW_011796848.1	1301171	1302409	unil_ant_E_7513	LOC105195136
EE128957	NW_011797929.1	1708334	1716388	unil_ant_E_3289	LOC105197265
EE128958	-	-	-	unil_ant_E_24410	-
EE128959	NW_011794360.1	1832716	1833349	unil_ant_E_20186	LOC105203897
EE128960	NW_011801990.1	910255	910779	unil_ant_E_15962	-
EE128961	NW_011796746.1	974998	975595	unil_ant_E_11738	LOC105194771
EE128962	NW_011797192.1	223576	224146	unil_ant_E_7514	LOC105196283
EE128963	NW_011794413.1	592006	592601	unil_ant_E_3290	-
EE128964	NW_011796802.1	217790	218430	unil_ant_E_23355	-
EE128965	NW_011796746.1	886360	886680	unil_ant_E_19131	-
EE128966	NW_011835061.1	859	1331	unil_ant_E_14907	LOC105206510
EE128967	NW_011795580.1	423981	424692	unil_ant_E_10683	-
EE128968	-	-	-	unil_ant_E_2235	-
EE128969	NW_011796951.1	1746376	1746916	unil_ant_E_23356	LOC105195615
EE128970	NW_011799865.1	469179	470240	unil_ant_E_19132	LOC105199993
EE128971	NW_011797219.1	444323	445313	unil_ant_E_14908	-
EE128972	NW_011794413.1	591912	592477	unil_ant_E_10684	-
EE128973	NW_011797098.1	45145	45348	unil_ant_E_2236	-
EE128974	-	-	-	unil_ant_E_24411	-
EE128975	NW_011795725.1	563753	564216	unil_ant_E_20187	-
EE128976	NW_011803501.1	983021	983667	unil_ant_E_15963	-
EE128977	NW_011794895.1	248570	249230	unil_ant_E_11739	-
EE128978	NW_011796848.1	4306535	4307148	unil_ant_E_7515	-
EE128979	-	-	-	unil_ant_E_24412	-
EE128980	NW_011796896.1	501384	501797	unil_ant_E_20188	LOC105195455
EE128981	NW_011799647.1	10986	11376	unil_ant_E_15964	-
EE128982	-	-	-	unil_ant_E_11740	-
EE128983	NW_011797604.1	2018	2520	unil_ant_E_3292	LOC105196921
EE128984	-	-	-	unil_ant_E_23357	-
EE128985	NW_011794933.1	105242	110018	unil_ant_E_19133	LOC105202151
EE128986	NW_011796951.1	1026293	1026757	unil_ant_E_14909	LOC105195572
EE128987	-	-	-	unil_ant_E_10685	-
EE128988	-	-	-	unil_ant_E_6461	-
EE128989	NW_011798872.1	740586	741282	unil_ant_E_19134	-
EE128990	NW_011798377.1	93480	99613	unil_ant_E_14910	LOC105198013
EE128991	-	-	-	unil_ant_E_10686	-
EE128992	NW_011796588.1	11998	12251	unil_ant_E_6462	LOC105194505
EE128993	NW_011800946.1	193763	194284	unil_ant_E_2238	LOC105202452
EE128994	NW_011797966.1	365355	366871	unil_ant_E_24413	LOC105197305
EE128995	NW_011799865.1	440500	443168	unil_ant_E_15965	LOC105199998
EE128996	NW_011794913.1	173218	173887	unil_ant_E_11741	-
EE128997	NW_011795028.1	84403	85047	unil_ant_E_7517	LOC105206214
EE128998	-	-	-	unil_ant_E_3293	-
EE128999	NW_011796848.1	4358084	4358707	unil_ant_E_24414	-
EE129000	NW_011796705.1	1068998	1070006	unil_ant_E_20190	LOC105194640
EE129001	NW_011801856.1	525579	525838	unil_ant_E_11742	LOC105203595
EE129002	NW_011794849.1	5268	5734	unil_ant_E_3294	LOC105199914
EE129003	-	-	-	unil_ant_E_23359	-
EE129004	NW_011794668.1	2698012	2698387	unil_ant_E_19135	LOC105197421
EE129005	NW_011794948.1	1032	1469	unil_ant_E_14911	LOC105204248
EE129006	NW_011795378.1	1041492	1042091	unil_ant_E_10687	LOC105207976
EE129006	NW_011795378.1	1041492	1042091	unil_ant_E_10687	LOC105207978
EE129007	-	-	-	unil_ant_E_6463	-
EE129008	NW_011800641.1	17287	17932	unil_ant_E_2239	-
EE129009	NW_011795996.1	126418	126698	unil_ant_E_23360	LOC105193660
EE129010	NW_011799299.1	307788	309669	unil_ant_E_19136	-
EE129011	NW_011796746.1	1589425	1589958	unil_ant_E_14912	-
EE129012	NW_011796690.1	1196141	1196566	unil_ant_E_10688	-
EE129013	NW_011799943.1	315783	316625	unil_ant_E_2240	LOC105200255
EE129014	NW_011797510.1	668121	669031	unil_ant_E_20191	LOC105196865
EE129015	NW_011799584.1	1225994	1226276	unil_ant_E_15967	-
EE129016	NW_011799943.1	605185	606181	unil_ant_E_11743	LOC105200276
EE129017	NW_011801098.1	66854	68087	unil_ant_E_7519	LOC105202872
EE129018	NW_011796896.1	402930	403344	unil_ant_E_20192	-
EE129019	NW_011800934.1	71274	71912	unil_ant_E_15968	LOC105202293
EE129020	NW_011798105.1	1684975	1685910	unil_ant_E_11744	LOC105197446
EE129021	NW_011800996.1	190363	192526	unil_ant_E_7520	LOC105202579
EE129022	NW_011800667.1	1044203	1047465	unil_ant_E_3296	LOC105201451
EE129023	NW_011796896.1	226030	226878	unil_ant_E_16338	LOC105195433
EE129024	NW_011797280.1	1757024	1757851	unil_ant_E_12114	LOC105196471
EE129025	-	-	-	unil_ant_E_7890	-
EE129026	NW_011800891.1	324922	327199	unil_ant_E_3666	LOC105201958
EE129027	-	-	-	unil_ant_E_18449	-
EE129028	NW_011795725.1	953774	954468	unil_ant_E_14225	-
EE129029	NW_011801043.1	1221073	1221592	unil_ant_E_10001	LOC105202703
EE129030	NW_011795580.1	2000914	2001129	unil_ant_E_5777	-
EE129031	NW_011796951.1	1773781	1774490	unil_ant_E_1553	LOC105195618
EE129032	NW_011794869.1	1301172	1301379	unil_ant_E_9474	-
EE129033	NW_011794895.1	1429134	1430095	unil_ant_E_5250	LOC105201186
EE129034	NW_011800941.1	567847	568558	unil_ant_E_1026	-
EE129035	NW_011799271.1	2034035	2034788	unil_ant_E_24785	-
EE129036	NW_011801412.1	611711	612286	unil_ant_E_20561	-
EE129037	NW_011801260.1	12083	13200	unil_ant_E_16337	LOC105203122
EE129038	-	-	-	unil_ant_E_12113	-
EE129039	NW_011796705.1	1045231	1045808	unil_ant_E_7889	-
EE129040	NW_011800054.1	336477	337384	unil_ant_E_3665	LOC105200361
EE129041	NW_011794409.1	316514	316910	unil_ant_E_24786	LOC105207444
EE129042	NW_011798663.1	43576	45500	unil_ant_E_20562	LOC105198190
EE129043	-	-	-	unil_ant_E_3138	-
EE129045	-	-	-	unil_ant_E_17921	-
EE129046	NW_011800360.1	4292943	4295630	unil_ant_E_13697	LOC105200870
EE129047	NW_011799379.1	7647	7979	unil_ant_E_9473	LOC105199272
EE129048	NW_011796066.1	317	886	unil_ant_E_5249	-
EE129049	NW_011799548.1	10633	11454	unil_ant_E_1025	-
EE129050	NW_011800891.1	2477491	2477727	unil_ant_E_22146	LOC105202061
EE129051	-	-	-	unil_ant_E_17922	-
EE129052	NW_011798821.1	77	2609	unil_ant_E_13698	LOC105198478
EE129053	-	-	-	unil_ant_E_3832	-
EE129054	-	-	-	unil_ant_E_498	-
EE129055	NW_011795544.1	171208	171593	unil_ant_E_24257	-
EE129056	NW_011796951.1	77004	78039	unil_ant_E_20033	LOC105195530
EE129057	-	-	-	unil_ant_E_7361	-
EE129058	NW_011794913.1	999078	999717	unil_ant_E_3137	-
EE129059	NW_011800054.1	697893	698534	unil_ant_E_24258	-
EE129060	NW_011794933.1	3883198	3883731	unil_ant_E_20034	-
EE129061	NW_011798938.1	672117	672376	unil_ant_E_11586	-
EE129062	NW_011794759.1	2861	3521	unil_ant_E_21617	LOC105197966
EE129063	NW_011800113.1	1516380	1516866	unil_ant_E_17393	LOC105200541
EE129064	NW_011796111.1	1119771	1120529	unil_ant_E_13169	-
EE129065	NW_011796951.1	1246696	1247278	unil_ant_E_8945	LOC105195588
EE129066	NW_011794933.1	3814743	3815346	unil_ant_E_4721	-
EE129067	-	-	-	unil_ant_E_497	-
EE129068	NW_011797325.1	187488	188083	unil_ant_E_21618	-
EE129069	NW_011796327.1	189857	190563	unil_ant_E_17394	LOC105194252
EE129070	NW_011800891.1	198631	204417	unil_ant_E_13170	LOC105201943
EE129071	NW_011795996.1	126418	126742	unil_ant_E_8946	LOC105193660
EE129072	NW_011801990.1	1700122	1700729	unil_ant_E_4722	-
EE129073	NW_011795876.1	428247	428983	unil_ant_E_19505	LOC105193504
EE129074	NW_011800891.1	2020836	2021251	unil_ant_E_15281	-
EE129075	NW_011794726.1	942	1479	unil_ant_E_11057	LOC105197855
EE129076	NW_011800934.1	117697	118334	unil_ant_E_6833	LOC105202298
EE129077	NW_011797098.1	40842	41446	unil_ant_E_2609	LOC105196119
EE129078	NW_011796848.1	2279335	2279786	unil_ant_E_23730	-
EE129079	NW_011800536.1	151707	152193	unil_ant_E_19506	-
EE129080	NW_011797604.1	1999	3027	unil_ant_E_15282	LOC105196921
EE129081	-	-	-	unil_ant_E_11058	-
EE129082	NW_011803501.1	1114193	1115803	unil_ant_E_6834	LOC105204576
EE129083	NW_011794567.1	656502	656791	unil_ant_E_2610	LOC105194610
EE129084	NW_011794360.1	1913154	1913588	unil_ant_E_23729	-
EE129085	-	-	-	unil_ant_E_8056	-
EE129086	NW_011796951.1	1866055	1866585	unil_ant_E_12280	LOC105195634
EE129087	NW_011796116.1	1776537	1777295	unil_ant_E_20728	LOC105193902
EE129088	NW_011796848.1	4270102	4270578	unil_ant_E_3831	-
EE129089	NW_011797481.1	1541206	1541986	unil_ant_E_8055	LOC105196812
EE129090	NW_011800915.1	3641	4218	unil_ant_E_12279	LOC105202163
EE129091	-	-	-	unil_ant_E_16503	-
EE129092	-	-	-	unil_ant_E_20727	-
EE129093	NW_011796169.1	256713	257033	unil_ant_E_2776	-
EE129094	-	-	-	unil_ant_E_11224	-
EE129095	NW_011796951.1	373099	373436	unil_ant_E_19672	-
EE129096	NW_011796951.1	1864324	1864734	unil_ant_E_23896	-
EE129097	NW_011797219.1	1210485	1210799	unil_ant_E_2775	-
EE129098	-	-	-	unil_ant_E_6999	-
EE129099	NW_011794933.1	2251618	2251931	unil_ant_E_11223	-
EE129100	NW_011800360.1	939798	940163	unil_ant_E_15447	-
EE129101	-	-	-	unil_ant_E_19671	-
EE129102	NW_011795544.1	641635	642128	unil_ant_E_3830	LOC105192792
EE129103	NW_011799280.1	98525	100285	unil_ant_E_8054	LOC105199161
EE129104	NW_011800917.1	320581	321020	unil_ant_E_12278	-
EE129105	NW_011801858.1	1362273	1362741	unil_ant_E_20726	-
EE129106	NW_011799150.1	325295	325995	unil_ant_E_3829	LOC105198937
EE129107	NW_011801412.1	259722	260129	unil_ant_E_8053	LOC105203243
EE129108	NW_011799348.1	554086	554514	unil_ant_E_12277	-
EE129109	NW_011798256.1	1631583	1633244	unil_ant_E_16501	LOC105197745
EE129110	NW_011796122.1	587635	587922	unil_ant_E_20725	-
EE129111	NW_011804634.1	9292	9561	unil_ant_E_24949	LOC105205438
EE129112	-	-	-	unil_ant_E_2774	-
EE129113	NW_011797929.1	923048	923637	unil_ant_E_11222	LOC105197222
EE129114	NW_011796951.1	4128846	4129255	unil_ant_E_15446	-
EE129115	NW_011800934.1	194567	194870	unil_ant_E_23894	LOC105202302
EE129116	NW_011800891.1	1860499	1861029	unil_ant_E_2773	-
EE129117	NW_011796281.1	111008	111515	unil_ant_E_6997	-
EE129118	NW_011796705.1	1938119	1938551	unil_ant_E_11221	-
EE129119	NW_011797280.1	877285	877677	unil_ant_E_15445	LOC105196450
EE129120	NW_011799794.1	812	1327	unil_ant_E_19669	-
EE129121	NW_011795504.1	1893	2694	unil_ant_E_3828	LOC105208260
EE129122	-	-	-	unil_ant_E_8052	-
EE129123	-	-	-	unil_ant_E_12276	-
EE129124	NW_011797929.1	1540847	1541438	unil_ant_E_16500	LOC105197227
EE129125	NW_011797077.1	2097281	2097795	unil_ant_E_24948	-
EE129126	NW_011797219.1	1400948	1401331	unil_ant_E_3827	-
EE129127	NW_011800496.1	1394565	1395009	unil_ant_E_12275	LOC105201172
EE129128	NW_011796116.1	2021120	2021461	unil_ant_E_16499	-
EE129129	NW_011796898.1	320504	320841	unil_ant_E_20723	-
EE129130	-	-	-	unil_ant_E_2772	-
EE129131	NW_011798105.1	1688788	1690618	unil_ant_E_6996	LOC105197448
EE129132	-	-	-	unil_ant_E_11220	-
EE129133	NW_011797192.1	106539	107006	unil_ant_E_23892	-
EE129134	NW_011804464.1	1428323	1428774	unil_ant_E_2771	LOC105205283
EE129135	NW_011801005.1	80672	80939	unil_ant_E_6995	-
EE129136	NW_011797921.1	202228	202450	unil_ant_E_11219	-
EE129137	NW_011800960.1	68219	68674	unil_ant_E_15443	-
EE129138	NW_011804688.1	355275	355587	unil_ant_E_19667	LOC105205640
EE129139	NW_011794668.1	7396	8921	unil_ant_E_23891	LOC105195928
EE129140	NW_011794928.1	13934	14335	unil_ant_E_3826	-
EE129141	NW_011795357.1	670934	671463	unil_ant_E_8050	-
EE129142	NW_011794783.1	26042	26613	unil_ant_E_12274	-
EE129143	-	-	-	unil_ant_E_20722	-
EE129144	NW_011795711.1	32255	32655	unil_ant_E_24946	-
EE129145	NW_011801856.1	466242	467106	unil_ant_E_3825	LOC105203585
EE129146	NW_011800360.1	3905828	3906283	unil_ant_E_8049	LOC105200827
EE129147	NW_011794874.1	476	1021	unil_ant_E_16497	LOC105200771
EE129148	NW_011796951.1	2763757	2764134	unil_ant_E_20721	-
EE129149	NW_011797120.1	639983	640446	unil_ant_E_2770	-
EE129150	NW_011798938.1	36824	37353	unil_ant_E_11218	-
EE129151	NW_011799438.1	413128	413493	unil_ant_E_15442	LOC105199413
EE129152	NW_011799900.1	296757	297234	unil_ant_E_6993	-
EE129153	-	-	-	unil_ant_E_11217	-
EE129154	-	-	-	unil_ant_E_15441	-
EE129155	NW_011800667.1	407668	407978	unil_ant_E_19665	-
EE129156	NW_011801043.1	442576	443033	unil_ant_E_23889	-
EE129157	-	-	-	unil_ant_E_23369	-
EE129158	NW_011804666.1	177123	177753	unil_ant_E_19145	-
EE129159	NW_011797865.1	388814	389465	unil_ant_E_14921	-
EE129160	NW_011799919.1	54769	55389	unil_ant_E_10697	-
EE129161	NW_011798105.1	1682953	1683543	unil_ant_E_6473	-
EE129162	NW_011796951.1	3874920	3875533	unil_ant_E_23370	-
EE129163	NW_011799865.1	623876	626823	unil_ant_E_19146	LOC105200009
EE129164	NW_011799865.1	148163	148753	unil_ant_E_6474	-
EE129165	NW_011801139.1	159841	160046	unil_ant_E_2250	-
EE129166	NW_011799840.1	1108681	1109236	unil_ant_E_24425	-
EE129167	NW_011796951.1	829524	830099	unil_ant_E_20201	-
EE129168	NW_011800360.1	3778066	3778708	unil_ant_E_15977	-
EE129169	NW_011801243.1	475372	476038	unil_ant_E_11753	LOC105203037
EE129170	NW_011804314.1	10240	10473	unil_ant_E_7529	-
EE129171	NW_011794809.1	5722	6112	unil_ant_E_3305	LOC105198186
EE129172	NW_011796813.1	272038	272722	unil_ant_E_24426	LOC105194988
EE129173	NW_011801309.1	35282	35758	unil_ant_E_20202	-
EE129174	NW_011799348.1	372189	372854	unil_ant_E_11754	-
EE129175	NW_011800493.1	147157	147610	unil_ant_E_7530	LOC105201101
EE129176	-	-	-	unil_ant_E_3306	-
EE129177	NW_011796180.1	54097	54584	unil_ant_E_23371	-
EE129178	NW_011799348.1	372188	372853	unil_ant_E_19147	-
EE129179	NW_011797929.1	704580	705258	unil_ant_E_14923	LOC105197217
EE129180	NW_011800360.1	2668804	2669061	unil_ant_E_10699	-
EE129181	NW_011794668.1	1215448	1217389	unil_ant_E_6475	-
EE129182	NW_011802947.1	119440	120065	unil_ant_E_2251	-
EE129183	NW_011802931.1	94924	95264	unil_ant_E_23372	-
EE129184	NW_011804636.1	84074	84400	unil_ant_E_19148	-
EE129185	NW_011794895.1	1428874	1429979	unil_ant_E_14924	LOC105201186
EE129186	NW_011801990.1	1039546	1040156	unil_ant_E_10700	-
EE129187	NW_011799943.1	500960	501896	unil_ant_E_6476	LOC105200269
EE129188	NW_011797929.1	178979	179541	unil_ant_E_24427	LOC105197190
EE129189	-	-	-	unil_ant_E_20203	-
EE129190	NW_011802221.1	2028946	2030855	unil_ant_E_15979	LOC105204092
EE129191	NW_011800496.1	971713	972370	unil_ant_E_11755	-
EE129192	NW_011798127.1	15884	16538	unil_ant_E_7531	-
EE129193	NW_011798256.1	1063003	1063738	unil_ant_E_3307	LOC105197709
EE129194	NW_011800360.1	2202305	2202564	unil_ant_E_24428	-
EE129195	NW_011800891.1	3257594	3258138	unil_ant_E_15980	LOC105202103
EE129196	NW_011797367.1	2381	3011	unil_ant_E_11756	LOC105196611
EE129197	NW_011801856.1	543903	544559	unil_ant_E_7532	LOC105203598
EE129198	NW_011794915.1	2403	2876	unil_ant_E_3308	-
EE129199	NW_011799943.1	6915	8969	unil_ant_E_23373	LOC105200221
EE129200	-	-	-	unil_ant_E_14925	-
EE129201	NW_011796896.1	226007	226868	unil_ant_E_6477	LOC105195433
EE129202	-	-	-	unil_ant_E_2253	-
EE129203	NW_011796951.1	1271120	1271758	unil_ant_E_23374	-
EE129204	-	-	-	unil_ant_E_19150	-
EE129205	NW_011798955.1	22854	23423	unil_ant_E_14926	-
EE129206	NW_011797094.1	981302	981817	unil_ant_E_10702	-
EE129207	NW_011796705.1	1070723	1072122	unil_ant_E_6478	LOC105194641
EE129208	NW_011795398.1	61370	62976	unil_ant_E_2254	LOC105208072
EE129209	NW_011799271.1	1863443	1864249	unil_ant_E_24429	LOC105199064
EE129210	NW_011800883.1	910110	910724	unil_ant_E_15981	-
EE129211	NW_011804528.1	148847	149181	unil_ant_E_11757	-
EE129212	NW_011795632.1	60615	60902	unil_ant_E_3309	-
EE129213	-	-	-	unil_ant_E_24430	-
EE129214	NW_011796111.1	464164	465451	unil_ant_E_20206	LOC105193836
EE129215	NW_011795477.1	386421	387040	unil_ant_E_15982	LOC105208238
EE129216	NW_011794933.1	2385722	2386316	unil_ant_E_11758	-
EE129217	-	-	-	unil_ant_E_7534	-
EE129218	NW_011798834.1	673067	673384	unil_ant_E_3310	LOC105198518
EE129219	NW_011803501.1	1061439	1064178	unil_ant_E_23375	LOC105204574
EE129220	NW_011797219.1	601706	602256	unil_ant_E_14927	-
EE129221	NW_011800871.1	49954	50739	unil_ant_E_10703	-
EE129222	NW_011794622.1	320820	321230	unil_ant_E_2255	-
EE129223	NW_011796848.1	2815247	2816049	unil_ant_E_14928	LOC105195189
EE129224	-	-	-	unil_ant_E_10704	-
EE129225	NW_011795711.1	337015	337736	unil_ant_E_6480	LOC105193135
EE129226	NW_011796705.1	2762076	2785229	unil_ant_E_24431	LOC105194697
EE129227	NW_011801485.1	37662	38318	unil_ant_E_20207	-
EE129228	-	-	-	unil_ant_E_15983	-
EE129229	-	-	-	unil_ant_E_11759	-
EE129230	NW_011796951.1	4468670	4469775	unil_ant_E_7535	LOC105195742
EE129231	NW_011794825.1	728	1601	unil_ant_E_3311	LOC105199111
EE129232	NW_011804688.1	1046659	1047360	unil_ant_E_24432	LOC105205730
EE129233	NW_011798146.1	433300	433987	unil_ant_E_20208	LOC105197590
EE129234	NW_011800113.1	1843794	1844371	unil_ant_E_11760	LOC105200554
EE129235	NW_011796101.1	251328	251793	unil_ant_E_3312	-
EE129236	NW_011794933.1	1145426	1145855	unil_ant_E_21257	LOC105202529
EE129237	NW_011799900.1	671422	671873	unil_ant_E_17033	LOC105200138
EE129238	NW_011801277.1	24023	24598	unil_ant_E_12809	LOC105203137
EE129239	NW_011801000.1	18168	18538	unil_ant_E_8585	LOC105202594
EE129240	NW_011799016.1	117554	118094	unil_ant_E_21258	-
EE129241	NW_011798377.1	548496	548924	unil_ant_E_17034	-
EE129242	NW_011795725.1	663645	665334	unil_ant_E_12810	LOC105193185
EE129243	NW_011795719.1	94267	95515	unil_ant_E_8586	LOC105193148
EE129244	-	-	-	unil_ant_E_4362	-
EE129245	NW_011799840.1	1336821	1338863	unil_ant_E_22313	LOC105199924
EE129246	NW_011795725.1	653222	653658	unil_ant_E_18089	-
EE129247	NW_011801858.1	663560	663938	unil_ant_E_13865	LOC105203627
EE129248	NW_011801043.1	1445198	1445741	unil_ant_E_9641	LOC105202726
EE129249	NW_011799438.1	429018	429404	unil_ant_E_5417	-
EE129250	NW_011801052.1	1178245	1178691	unil_ant_E_22314	-
EE129251	NW_011804067.1	75251	75645	unil_ant_E_18090	-
EE129252	NW_011798952.1	3010	3546	unil_ant_E_13866	-
EE129253	-	-	-	unil_ant_E_9642	-
EE129254	-	-	-	unil_ant_E_1194	-
EE129255	-	-	-	unil_ant_E_21259	-
EE129256	-	-	-	unil_ant_E_17035	-
EE129257	NW_011803501.1	3016280	3018111	unil_ant_E_12811	LOC105204680
EE129258	NW_011795116.1	665115	665861	unil_ant_E_8587	LOC105207325
EE129259	NW_011798377.1	691809	692419	unil_ant_E_4363	-
EE129260	-	-	-	unil_ant_E_139	-
EE129261	NW_011800891.1	21146	21606	unil_ant_E_21260	-
EE129262	NW_011801243.1	796270	797295	unil_ant_E_17036	LOC105203063
EE129263	NW_011803501.1	2420487	2421134	unil_ant_E_12812	LOC105204621
EE129263	NW_011803501.1	2420487	2421134	unil_ant_E_12812	LOC105204622
EE129264	NW_011802452.1	1737	2364	unil_ant_E_8588	-
EE129265	NW_011802781.1	138300	138959	unil_ant_E_4364	LOC105204322
EE129266	NW_011796343.1	709141	711223	unil_ant_E_140	LOC105194278
EE129267	NW_011799584.1	268735	270254	unil_ant_E_18091	LOC105199625
EE129268	NW_011795819.1	71359	71992	unil_ant_E_13867	LOC105193375
EE129269	NW_011794869.1	119367	120159	unil_ant_E_9643	LOC105200290
EE129270	NW_011798872.1	631093	631673	unil_ant_E_5419	-
EE129271	NW_011796951.1	5293277	5293832	unil_ant_E_1195	LOC105195782
EE129272	-	-	-	unil_ant_E_22316	-
EE129273	NW_011803760.1	128522	129093	unil_ant_E_18092	-
EE129274	NW_011801990.1	248161	248444	unil_ant_E_13868	-
EE129275	NW_011796705.1	1670727	1671857	unil_ant_E_9644	LOC105194706
EE129276	NW_011803861.1	162799	163287	unil_ant_E_5420	-
EE129277	-	-	-	unil_ant_E_17037	-
EE129278	NW_011798324.1	799125	799661	unil_ant_E_12813	LOC105197961
EE129279	NW_011800946.1	503512	504148	unil_ant_E_8589	-
EE129280	NW_011802143.1	1999	2312	unil_ant_E_4365	-
EE129281	NW_011801858.1	60001	60328	unil_ant_E_141	-
EE129282	-	-	-	unil_ant_E_21262	-
EE129283	-	-	-	unil_ant_E_12814	-
EE129284	NW_011801052.1	1165604	1166007	unil_ant_E_8590	-
EE129285	NW_011801858.1	1079825	1080413	unil_ant_E_22317	-
EE129286	NW_011800891.1	2867204	2867417	unil_ant_E_18093	-
EE129287	NW_011804464.1	240478	240782	unil_ant_E_13869	-
EE129288	NW_011797077.1	1261199	1261743	unil_ant_E_9645	-
EE129289	NW_011795413.1	10308	10632	unil_ant_E_5421	-
EE129290	NW_011800357.1	18478	18818	unil_ant_E_1197	-
EE129291	NW_011795276.1	3234290	3236014	unil_ant_E_22318	LOC105207695
EE129292	-	-	-	unil_ant_E_18094	-
EE129293	-	-	-	unil_ant_E_13870	-
EE129294	NW_011796851.1	15338	15880	unil_ant_E_9646	-
EE129295	NW_011797323.1	3409	4253	unil_ant_E_5422	LOC105196524
EE129296	NW_011800888.1	116338	116848	unil_ant_E_1198	-
EE129297	NW_011804664.1	13646	14374	unil_ant_E_21263	-
EE129298	-	-	-	unil_ant_E_17039	-
EE129299	NW_011800881.1	752658	754630	unil_ant_E_12815	LOC105201734
EE129300	NW_011799016.1	442842	443253	unil_ant_E_8591	-
EE129301	NW_011800360.1	2122427	2123031	unil_ant_E_143	-
EE129302	NW_011800360.1	4192855	4193680	unil_ant_E_21264	LOC105200855
EE129303	NW_011796214.1	9076	9935	unil_ant_E_17040	LOC105194079
EE129304	NW_011795276.1	4736467	4736995	unil_ant_E_8592	LOC105207820
EE129305	NW_011797219.1	1292166	1292372	unil_ant_E_4368	-
EE129306	NW_011800934.1	98448	99627	unil_ant_E_22319	LOC105202295
EE129306	NW_011800934.1	98448	99627	unil_ant_E_22319	LOC105202294
EE129307	NW_011801856.1	436016	436458	unil_ant_E_18095	-
EE129308	-	-	-	unil_ant_E_9647	-
EE129309	NW_011796813.1	259052	259540	unil_ant_E_1199	LOC105194983
EE129310	NW_011794933.1	2369643	2370227	unil_ant_E_22320	-
EE129311	NW_011801990.1	141226	141707	unil_ant_E_18096	-
EE129312	NW_011797114.1	287774	289061	unil_ant_E_13872	LOC105196178
EE129313	-	-	-	unil_ant_E_9648	-
EE129314	NW_011796802.1	173494	177451	unil_ant_E_5611	LOC105194874
EE129315	NW_011797077.1	525201	525709	unil_ant_E_1200	-
EE129316	NW_011804688.1	2943702	2943910	unil_ant_E_1728	-
EE129317	NW_011797219.1	1750242	1750718	unil_ant_E_5952	-
EE129318	NW_011801043.1	623501	624526	unil_ant_E_14400	LOC105202674
EE129319	NW_011794933.1	4054467	4055165	unil_ant_E_5951	LOC105203898
EE129320	-	-	-	unil_ant_E_10175	-
EE129321	NW_011795148.1	49540	51051	unil_ant_E_14399	LOC105207386
EE129322	NW_011801856.1	525544	525841	unil_ant_E_18623	LOC105203595
EE129323	NW_011804688.1	1350851	1351468	unil_ant_E_22847	-
EE129324	NW_011802084.1	48968	49214	unil_ant_E_672	-
EE129325	NW_011801043.1	534023	534558	unil_ant_E_13344	-
EE129326	NW_011794867.1	140708	140992	unil_ant_E_17568	-
EE129327	NW_011804686.1	85553	86370	unil_ant_E_21792	LOC105205608
EE129328	NW_011797219.1	201476	201816	unil_ant_E_671	-
EE129329	NW_011803501.1	610609	611110	unil_ant_E_4895	-
EE129330	-	-	-	unil_ant_E_9119	SiOBP3
EE129331	-	-	-	unil_ant_E_13343	-
EE129332	NW_011796180.1	90036	90562	unil_ant_E_17567	LOC105194052
EE129333	NW_011798650.1	21627	21996	unil_ant_E_21791	-
EE129334	-	-	-	unil_ant_E_1726	-
EE129335	NW_011797077.1	765834	766223	unil_ant_E_10174	-
EE129336	NW_011799419.1	370117	371036	unil_ant_E_18622	LOC105199315
EE129337	NW_011797219.1	489390	489856	unil_ant_E_1725	LOC105196315
EE129338	NW_011804688.1	850957	851789	unil_ant_E_5949	LOC105205704
EE129339	NW_011799840.1	1182498	1183602	unil_ant_E_14397	LOC105199916
EE129340	NW_011794825.1	186	1323	unil_ant_E_18621	LOC105199111
EE129341	NW_011797656.1	49082	49393	unil_ant_E_4894	-
EE129342	NW_011794668.1	2104480	2104988	unil_ant_E_9118	LOC105196949
EE129343	NW_011799271.1	1088652	1089028	unil_ant_E_13342	-
EE129344	NW_011800357.1	3410	3725	unil_ant_E_17566	-
EE129345	NW_011797128.1	556001	556307	unil_ant_E_21790	-
EE129346	NW_011801052.1	359059	359843	unil_ant_E_669	LOC105202764
EE129347	NW_011799308.1	154746	155665	unil_ant_E_4893	LOC105199197
EE129348	-	-	-	unil_ant_E_17565	-
EE129349	-	-	-	unil_ant_E_21789	-
EE129350	NW_011799647.1	9847	10227	unil_ant_E_14396	-
EE129351	NW_011800910.1	65283	66834	unil_ant_E_18620	LOC105202149
EE129352	NW_011796384.1	10745	11342	unil_ant_E_22844	LOC105194298
EE129353	NW_011799261.1	1186	7669	unil_ant_E_1723	LOC105198985
EE129354	-	-	-	unil_ant_E_5947	-
EE129355	NW_011802221.1	601094	601661	unil_ant_E_10171	LOC105204025
EE129356	NW_011799943.1	605370	606084	unil_ant_E_14395	LOC105200276
EE129357	NW_011804688.1	3234520	3235051	unil_ant_E_18619	-
EE129358	NW_011809807.1	513	965	unil_ant_E_22843	-
EE129359	NW_011799419.1	44161	44661	unil_ant_E_9116	-
EE129360	NW_011798897.1	2725	3730	unil_ant_E_13340	LOC105198588
EE129361	NW_011804464.1	566868	567541	unil_ant_E_17564	-
EE129362	NW_011804528.1	138863	139947	unil_ant_E_21788	LOC105205320
EE129363	NW_011855884.1	1208	1625	unil_ant_E_4891	LOC105206832
EE129364	NW_011795996.1	41971	42696	unil_ant_E_9115	LOC105193650
EE129365*	NW_011801899.1	2306	2623	unil_ant_E_13339	-
EE129365*	NW_011824316.1	411	728	unil_ant_E_13339	-
EE129366	NW_011794863.1	407611	408222	unil_ant_E_17563	-
EE129367	NW_011825568.1	24	502	unil_ant_E_21787	LOC105206355
EE129368	NW_011797225.1	1843	2099	unil_ant_E_5946	-
EE129369	NW_011794959.1	191877	192471	unil_ant_E_10170	-
EE129370	NW_011794567.1	819509	819795	unil_ant_E_14394	-
EE129371	NW_011797865.1	903080	903402	unil_ant_E_18618	-
EE129372	NW_011795711.1	242300	244516	unil_ant_E_22842	LOC105193145
EE129373	NW_011796848.1	1228685	1229128	unil_ant_E_1721	-
EE129374	-	-	-	unil_ant_E_5945	-
EE129375	NW_011797077.1	2023141	2023371	unil_ant_E_10169	-
EE129376	NW_011799900.1	677106	677532	unil_ant_E_14393	-
EE129377	-	-	-	unil_ant_E_18617	-
EE129378	-	-	-	unil_ant_E_22841	-
EE129379	NW_011798796.1	118283	119373	unil_ant_E_4890	LOC105198391
EE129380	NW_011798105.1	445478	445786	unil_ant_E_9114	LOC105197395
EE129381	NW_011861610.1	653	1004	unil_ant_E_13338	-
EE129382	NW_011797929.1	179177	189738	unil_ant_E_21786	LOC105197190
EE129383	NW_011795996.1	194807	195354	unil_ant_E_665	LOC105193670
EE129384	NW_011795719.1	605107	605984	unil_ant_E_4889	LOC105193161
EE129385	NW_011798256.1	1024740	1025257	unil_ant_E_9113	-
EE129386	-	-	-	unil_ant_E_13337	-
EE129387	NW_011799056.1	368874	370944	unil_ant_E_17561	LOC105198876
EE129388	NW_011799899.1	30627	31146	unil_ant_E_23377	-
EE129389	NW_011800667.1	1010158	1010716	unil_ant_E_14929	-
EE129390	NW_011799271.1	2315948	2316566	unil_ant_E_6481	LOC105199119
EE129391	NW_011799271.1	690714	691252	unil_ant_E_2257	LOC105198998
EE129392	NW_011799865.1	146609	147793	unil_ant_E_23378	LOC105199969
EE129393	NW_011798796.1	318585	319138	unil_ant_E_19154	-
EE129394	NW_011800891.1	2481728	2482155	unil_ant_E_6482	LOC105202062
EE129395	NW_011801295.1	82243	82757	unil_ant_E_2258	-
EE129396	NW_011799271.1	2303254	2303786	unil_ant_E_24433	LOC105199115
EE129397	-	-	-	unil_ant_E_20209	-
EE129398	NW_011800054.1	339352	339964	unil_ant_E_15985	LOC105200360
EE129399	NW_011795276.1	4800669	4801107	unil_ant_E_7537	-
EE129400	-	-	-	unil_ant_E_3313	-
EE129401	NW_011794468.1	44979	45424	unil_ant_E_24434	-
EE129402	NW_011799271.1	1939291	1940757	unil_ant_E_20210	LOC105199073
EE129403	NW_011858315.1	619	1201	unil_ant_E_15986	-
EE129404	NW_011794959.1	169387	169908	unil_ant_E_11762	LOC105204558
EE129405	NW_011803760.1	668048	668716	unil_ant_E_7538	LOC105204833
EE129406	NW_011798560.1	1478	2507	unil_ant_E_3314	LOC105198154
EE129407	NW_011809264.1	111	651	unil_ant_E_23379	-
EE129408	NW_011801858.1	1204524	1204899	unil_ant_E_19155	-
EE129409	-	-	-	unil_ant_E_14931	-
EE129410	NW_011797481.1	140883	141441	unil_ant_E_6483	-
EE129411	-	-	-	unil_ant_E_2259	-
EE129412	NW_011797114.1	19585	20075	unil_ant_E_23380	LOC105196171
EE129412	NW_011797114.1	19585	20075	unil_ant_E_23380	LOC105196188
EE129413	-	-	-	unil_ant_E_19156	-
EE129414	NW_011799725.1	31014	31567	unil_ant_E_14932	LOC105199776
EE129415	NW_011796384.1	2351421	2354696	unil_ant_E_10708	LOC105194338
EE129416	NW_011795176.1	221773	222588	unil_ant_E_6484	LOC105207455
EE129417	NW_011801858.1	3527	4546	unil_ant_E_2260	LOC105203610
EE129418	NW_011799487.1	14206	14822	unil_ant_E_24435	LOC105199493
EE129419	-	-	-	unil_ant_E_20211	-
EE129420	-	-	-	unil_ant_E_11763	-
EE129421	NW_011797280.1	1313327	1313767	unil_ant_E_7539	-
EE129422	NW_011798105.1	1941442	1942302	unil_ant_E_3315	LOC105197476
EE129423	NW_011799419.1	891196	891937	unil_ant_E_20212	LOC105199354
EE129424	NW_011800408.1	473550	477796	unil_ant_E_15988	-
EE129425	NW_011799840.1	2065080	2065509	unil_ant_E_11764	-
EE129426	NW_011798801.1	581120	581479	unil_ant_E_7540	LOC105198420
EE129427	NW_011803484.1	357062	357547	unil_ant_E_3316	-
EE129428	NW_011797448.1	1626982	1627313	unil_ant_E_23381	-
EE129429	NW_011803501.1	608720	609173	unil_ant_E_19157	-
EE129430	NW_011797656.1	983857	984691	unil_ant_E_14933	LOC105196978
EE129431	NW_011798324.1	222945	223245	unil_ant_E_10709	LOC105197939
EE129432	NW_011794933.1	92309	97008	unil_ant_E_23382	LOC105202151
EE129433	-	-	-	unil_ant_E_19158	-
EE129434	NW_011795550.1	10259	10650	unil_ant_E_2262	LOC105192810
EE129435	NW_011794928.1	116508	116935	unil_ant_E_24437	-
EE129436	-	-	-	unil_ant_E_11765	-
EE129437	NW_011796848.1	4011000	4011422	unil_ant_E_7541	-
EE129438	NW_011795276.1	3071657	3072613	unil_ant_E_3317	LOC105207676
EE129439	NW_011800888.1	756258	757175	unil_ant_E_20214	LOC105201862
EE129440	NW_011794360.1	811576	812111	unil_ant_E_15990	-
EE129441	-	-	-	unil_ant_E_7542	-
EE129442	NW_011795357.1	83614	84109	unil_ant_E_3318	-
EE129443	NW_011794869.1	1215312	1217107	unil_ant_E_19159	LOC105200665
EE129444	NW_011794867.1	158070	159439	unil_ant_E_10711	-
EE129445	NW_011800996.1	192975	193618	unil_ant_E_6487	LOC105202579
EE129446	NW_011796116.1	1828296	1828483	unil_ant_E_2263	-
EE129447	NW_011800888.1	2045104	2045621	unil_ant_E_23384	LOC105201881
EE129448	NW_011795053.1	936309	936862	unil_ant_E_14936	-
EE129449	-	-	-	unil_ant_E_2264	-
EE129450	NW_011795053.1	129871	130338	unil_ant_E_24439	LOC105206421
EE129451	NW_011804330.1	48091	48713	unil_ant_E_20215	LOC105205120
EE129451	NW_011804330.1	48091	48713	unil_ant_E_20215	LOC105205121
EE129452	NW_011799007.1	1517	1956	unil_ant_E_11767	-
EE129453	NW_011796802.1	1282013	1282560	unil_ant_E_7543	-
EE129454	NW_011794413.1	499149	499424	unil_ant_E_3319	-
EE129455	NW_011795398.1	202893	203442	unil_ant_E_24440	-
EE129456	NW_011799271.1	1982988	1983437	unil_ant_E_20216	-
EE129457	NW_011797929.1	168663	169168	unil_ant_E_15992	-
EE129458	NW_011794484.1	296238	296592	unil_ant_E_3320	-
EE129459	-	-	-	unil_ant_E_21265	-
EE129460	-	-	-	unil_ant_E_17041	-
EE129461	NW_011798796.1	144368	145351	unil_ant_E_12817	LOC105198393
EE129462	NW_011795727.1	170625	171836	unil_ant_E_4369	LOC105193220
EE129463	NW_011800423.1	26195	35228	unil_ant_E_145	-
EE129464	NW_011800113.1	1429259	1431721	unil_ant_E_21266	LOC105200532
EE129465	NW_011856197.1	1189	1791	unil_ant_E_17042	-
EE129466	NW_011804666.1	77475	78037	unil_ant_E_12818	LOC105205487
EE129467	NW_011800054.1	338484	339075	unil_ant_E_8594	-
EE129468	NW_011795748.1	3615	4728	unil_ant_E_4370	LOC105193327
EE129469	NW_011799419.1	1101322	1101948	unil_ant_E_146	-
EE129470	NW_011796116.1	1802587	1803489	unil_ant_E_18097	-
EE129471	NW_011801052.1	442894	451719	unil_ant_E_13873	LOC105202765
EE129472	NW_011794409.1	413753	414755	unil_ant_E_9649	LOC105207481
EE129473	NW_011800891.1	1853325	1853984	unil_ant_E_5425	LOC105202018
EE129474	NW_011798105.1	2337212	2337538	unil_ant_E_22322	-
EE129475	NW_011803781.1	14100	14796	unil_ant_E_18098	-
EE129476	NW_011794825.1	140666	141259	unil_ant_E_13874	-
EE129477	NW_011796316.1	574605	574972	unil_ant_E_9650	-
EE129478	-	-	-	unil_ant_E_5426	-
EE129479	-	-	-	unil_ant_E_1202	-
EE129480	NW_011794360.1	1880080	1880474	unil_ant_E_21267	-
EE129481	NW_011794933.1	96925	97614	unil_ant_E_17043	-
EE129482	NW_011800468.1	469	1086	unil_ant_E_12819	-
EE129483	NW_011799498.1	152547	153155	unil_ant_E_8595	-
EE129484	NW_011795413.1	78204	79515	unil_ant_E_4371	LOC105208130
EE129485	NW_011795620.1	13822	14829	unil_ant_E_21268	LOC105192939
EE129486	NW_011800888.1	1217127	1217755	unil_ant_E_17044	-
EE129487	NW_011799865.1	974165	974582	unil_ant_E_12820	-
EE129488	-	-	-	unil_ant_E_8596	-
EE129489	NW_011796624.1	373984	374556	unil_ant_E_4372	LOC105194540
EE129490	NW_011800642.1	95577	95865	unil_ant_E_148	-
EE129491	NW_011799647.1	18494	18979	unil_ant_E_13875	-
EE129492	NW_011795352.1	1171	2202	unil_ant_E_9651	LOC105207851
EE129493	NW_011794602.1	361593	364075	unil_ant_E_1203	LOC105195138
EE129494	NW_011800525.1	7144	7648	unil_ant_E_18100	-
EE129495	NW_011802221.1	259346	259922	unil_ant_E_9652	-
EE129496	NW_011798256.1	1706614	1707460	unil_ant_E_1204	LOC105197754
EE129497	-	-	-	unil_ant_E_21269	-
EE129498	NW_011798880.1	2836	3458	unil_ant_E_17045	-
EE129499	NW_011797481.1	1002649	1003260	unil_ant_E_12821	-
EE129500	-	-	-	unil_ant_E_4373	-
EE129501	NW_011798669.1	232417	235176	unil_ant_E_149	LOC105198250
EE129502	NW_011794970.1	2005	2603	unil_ant_E_21270	LOC105205621
EE129503	-	-	-	unil_ant_E_17046	-
EE129504	NW_011794933.1	2739244	2739678	unil_ant_E_8598	-
EE129505	NW_011795104.1	20310	20908	unil_ant_E_150	LOC105206995
EE129506	NW_011835812.1	747	1003	unil_ant_E_13877	-
EE129507	NW_011799577.1	7266	7922	unil_ant_E_9653	LOC105199560
EE129508	NW_011804688.1	582229	585051	unil_ant_E_5429	LOC105205847
EE129509	NW_011796281.1	496271	496860	unil_ant_E_1205	-
EE129510	NW_011795003.1	18047	18712	unil_ant_E_22326	LOC105205781
EE129511	NW_011795725.1	617649	618239	unil_ant_E_18102	-
EE129512	NW_011799271.1	1083853	1084456	unil_ant_E_13878	LOC105199129
EE129513	NW_011797929.1	1691484	1692014	unil_ant_E_9654	-
EE129514	NW_011796327.1	239431	240015	unil_ant_E_1206	LOC105194254
EE129515	NW_011800360.1	1789791	1791562	unil_ant_E_21271	LOC105200924
EE129516	NW_011799900.1	1122976	1123575	unil_ant_E_17047	-
EE129517	-	-	-	unil_ant_E_12823	-
EE129518	NW_011795378.1	270100	270789	unil_ant_E_8599	LOC105207954
EE129519	-	-	-	unil_ant_E_4375	-
EE129520	NW_011804688.1	124743	125365	unil_ant_E_151	LOC105205625
EE129521	-	-	-	unil_ant_E_21272	-
EE129522	NW_011801043.1	1412028	1412540	unil_ant_E_17048	LOC105202723
EE129523	NW_011796624.1	194896	195448	unil_ant_E_12824	-
EE129524	NW_011797383.1	2127	2687	unil_ant_E_8600	-
EE129525	NW_011800876.1	510090	510801	unil_ant_E_4376	LOC105201624
EE129526	NW_011800945.1	1520550	1521074	unil_ant_E_152	-
EE129527	NW_011796384.1	1878231	1880588	unil_ant_E_22327	LOC105194331
EE129528	NW_011794489.1	1040128	1040601	unil_ant_E_18103	-
EE129529	NW_011801990.1	1528165	1530389	unil_ant_E_13879	LOC105203827
EE129530	-	-	-	unil_ant_E_5431	-
EE129531	NW_011796550.1	61248	63884	unil_ant_E_1207	LOC105194433
EE129532	NW_011794844.1	201396	202017	unil_ant_E_18104	-
EE129533	NW_011803760.1	1334556	1334959	unil_ant_E_13880	-
EE129534	-	-	-	unil_ant_E_9656	-
EE129535	NW_011799943.1	341665	342251	unil_ant_E_5432	-
EE129536	NW_011794959.1	18249	22090	unil_ant_E_1208	LOC105204357
EE129537	NW_011804464.1	1955147	1955597	unil_ant_E_1736	-
EE129537	NW_011804464.1	1955147	1955597	unil_ant_E_4128	-
EE129538	-	-	-	unil_ant_E_8352	-
EE129538	-	-	-	unil_ant_E_5960	-
EE129539	NW_011794567.1	128578	129750	unil_ant_E_12576	SiOBP13
EE129539	NW_011794567.1	128578	129750	unil_ant_E_10184	SiOBP13
EE129540	NW_011796705.1	1670143	1670399	unil_ant_E_16800	LOC105194706
EE129540	NW_011796705.1	1670143	1670399	unil_ant_E_14408	LOC105194706
EE129541	NW_011797281.1	522751	523391	unil_ant_E_18632	-
EE129541	NW_011797281.1	522751	523391	unil_ant_E_21024	-
EE129542	NW_011797128.1	11581	13202	unil_ant_E_22856	LOC105196230
EE129542	NW_011797128.1	11581	13202	unil_ant_E_25248	LOC105196230
EE129543	NW_011799271.1	1983846	1984494	unil_ant_E_1735	-
EE129543	NW_011799271.1	1983846	1984494	unil_ant_E_4127	-
EE129544	NW_011811092.1	252	556	unil_ant_E_8351	-
EE129544	NW_011811092.1	252	556	unil_ant_E_5959	-
EE129545	NW_011795003.1	197379	197673	unil_ant_E_10183	-
EE129545	NW_011795003.1	197379	197673	unil_ant_E_12575	-
EE129546	NW_011796954.1	106824	107496	unil_ant_E_14407	LOC105195841
EE129546	NW_011796954.1	106824	107496	unil_ant_E_16799	LOC105195841
EE129547	NW_011799647.1	8581	8937	unil_ant_E_680	-
EE129547	NW_011799647.1	8581	8937	unil_ant_E_3072	-
EE129548	-	-	-	unil_ant_E_4904	-
EE129548	-	-	-	unil_ant_E_7296	-
EE129549	NW_011796116.1	1715424	1717338	unil_ant_E_9128	LOC105193927
EE129549	NW_011796116.1	1715424	1717338	unil_ant_E_11520	LOC105193927
EE129550	-	-	-	unil_ant_E_15744	-
EE129550	-	-	-	unil_ant_E_13352	-
EE129551	NW_011797656.1	425789	426069	unil_ant_E_17576	-
EE129551	NW_011797656.1	425789	426069	unil_ant_E_19968	-
EE129552	NW_011799271.1	1946277	1947203	unil_ant_E_21800	LOC105199075
EE129552	NW_011799271.1	1946277	1947203	unil_ant_E_24192	LOC105199075
EE129553	-	-	-	unil_ant_E_679	-
EE129553	-	-	-	unil_ant_E_3071	-
EE129554	NW_011798256.1	794883	795489	unil_ant_E_7295	LOC105197680
EE129554	NW_011798256.1	794883	795489	unil_ant_E_4903	LOC105197680
EE129555	-	-	-	unil_ant_E_11519	-
EE129555	-	-	-	unil_ant_E_9127	-
EE129556	NW_011798796.1	118269	119442	unil_ant_E_15743	LOC105198391
EE129556	NW_011798796.1	118269	119442	unil_ant_E_13351	LOC105198391
EE129557	-	-	-	unil_ant_E_19967	-
EE129557	-	-	-	unil_ant_E_17575	-
EE129558	NW_011796813.1	215811	216543	unil_ant_E_1734	-
EE129558	NW_011796813.1	215811	216543	unil_ant_E_4126	-
EE129559	NW_011800927.1	499439	499865	unil_ant_E_8350	-
EE129559	NW_011800927.1	499439	499865	unil_ant_E_5958	-
EE129560	NW_011805028.1	165	1301	unil_ant_E_12574	LOC105205908
EE129560	NW_011805028.1	165	1301	unil_ant_E_10182	LOC105205908
EE129561	NW_011804688.1	84127	84585	unil_ant_E_16798	-
EE129561	NW_011804688.1	84127	84585	unil_ant_E_14406	-
EE129562	NW_011797929.1	897844	899162	unil_ant_E_18630	LOC105197222
EE129562	NW_011797929.1	897844	899162	unil_ant_E_21022	LOC105197222
EE129563	NW_011799840.1	1181954	1182489	unil_ant_E_22854	LOC105199916
EE129563	NW_011799840.1	1181954	1182489	unil_ant_E_25246	LOC105199916
EE129564	NW_011796802.1	167703	168402	unil_ant_E_1733	-
EE129564	NW_011796802.1	167703	168402	unil_ant_E_4125	-
EE129565	NW_011799577.1	157064	158040	unil_ant_E_5957	LOC105199571
EE129565	NW_011799577.1	157064	158040	unil_ant_E_8349	LOC105199571
EE129566	-	-	-	unil_ant_E_12573	-
EE129566	-	-	-	unil_ant_E_10181	-
EE129567	NW_011804671.1	123265	124316	unil_ant_E_14405	LOC105205532
EE129567	NW_011804671.1	123265	124316	unil_ant_E_16797	LOC105205532
EE129568	NW_011803959.1	158425	162874	unil_ant_E_18629	LOC105204990
EE129568	NW_011803959.1	158425	162874	unil_ant_E_21021	LOC105204990
EE129569	NW_011797325.1	329703	330187	unil_ant_E_25245	LOC105196553
EE129569	NW_011797325.1	329703	330187	unil_ant_E_22853	LOC105196553
EE129570	NW_011799900.1	1078376	1080385	unil_ant_E_678	LOC105200149
EE129570	NW_011799900.1	1078376	1080385	unil_ant_E_3070	LOC105200149
EE129571	NW_011796746.1	1045599	1046679	unil_ant_E_7294	LOC105194774
EE129571	NW_011796746.1	1045599	1046679	unil_ant_E_4902	LOC105194774
EE129572	NW_011796951.1	4442581	4443332	unil_ant_E_13350	LOC105195735
EE129572	NW_011796951.1	4442581	4443332	unil_ant_E_15742	LOC105195735
EE129573	NW_011800946.1	322879	324321	unil_ant_E_19966	LOC105202463
EE129573	NW_011800946.1	322879	324321	unil_ant_E_17574	LOC105202463
EE129574	NW_011794375.1	136536	137005	unil_ant_E_24190	-
EE129574	NW_011794375.1	136536	137005	unil_ant_E_21798	-
EE129575	NW_011801856.1	568792	570075	unil_ant_E_3069	LOC105203603
EE129575	NW_011801856.1	568792	570075	unil_ant_E_677	LOC105203603
EE129576	NW_011798938.1	331997	332606	unil_ant_E_9125	-
EE129576	NW_011798938.1	331997	332606	unil_ant_E_11517	-
EE129577	NW_011799577.1	673503	674054	unil_ant_E_15741	-
EE129577	NW_011799577.1	673503	674054	unil_ant_E_13349	-
EE129578	NW_011795357.1	653405	653913	unil_ant_E_24189	-
EE129578	NW_011795357.1	653405	653913	unil_ant_E_21797	-
EE129579	NW_011801043.1	1445750	1446351	unil_ant_E_4124	LOC105202726
EE129579	NW_011801043.1	1445750	1446351	unil_ant_E_1732	LOC105202726
EE129580	NW_011804666.1	171781	172194	unil_ant_E_5956	-
EE129580	NW_011804666.1	171781	172194	unil_ant_E_8348	-
EE129581	-	-	-	unil_ant_E_12572	-
EE129581	-	-	-	unil_ant_E_10180	-
EE129582	NW_011799840.1	1342559	1343063	unil_ant_E_14404	-
EE129582	NW_011799840.1	1342559	1343063	unil_ant_E_16796	-
EE129583	NW_011796848.1	778063	778600	unil_ant_E_21020	-
EE129583	NW_011796848.1	778063	778600	unil_ant_E_18628	-
EE129584	-	-	-	unil_ant_E_25244	-
EE129584	-	-	-	unil_ant_E_22852	-
EE129585	-	-	-	unil_ant_E_4123	-
EE129585	-	-	-	unil_ant_E_1731	-
EE129586	NW_011795357.1	2257	2866	unil_ant_E_12571	-
EE129586	NW_011795357.1	2257	2866	unil_ant_E_10179	-
EE129587	NW_011804688.1	2318275	2319316	unil_ant_E_14403	LOC105205784
EE129587	NW_011804688.1	2318275	2319316	unil_ant_E_16795	LOC105205784
EE129588	NW_011801984.1	512709	513315	unil_ant_E_21019	LOC105203755
EE129588	NW_011801984.1	512709	513315	unil_ant_E_18627	LOC105203755
EE129589	NW_011800721.1	156382	156827	unil_ant_E_22851	-
EE129589	NW_011800721.1	156382	156827	unil_ant_E_25243	-
EE129590	-	-	-	unil_ant_E_676	-
EE129590	-	-	-	unil_ant_E_3068	-
EE129591	NW_011800891.1	479527	480145	unil_ant_E_7292	LOC105201971
EE129591	NW_011800891.1	479527	480145	unil_ant_E_4900	LOC105201971
EE129592	NW_011798126.1	54818	55437	unil_ant_E_11516	-
EE129592	NW_011798126.1	54818	55437	unil_ant_E_9124	-
EE129593	NW_011794622.1	436572	437142	unil_ant_E_13348	-
EE129593	NW_011794622.1	436572	437142	unil_ant_E_15740	-
EE129594	NW_011802221.1	2108130	2108717	unil_ant_E_17572	-
EE129594	NW_011802221.1	2108130	2108717	unil_ant_E_19964	-
EE129595	NW_011797325.1	86448	87135	unil_ant_E_21796	-
EE129595	NW_011797325.1	86448	87135	unil_ant_E_24188	-
EE129596	-	-	-	unil_ant_E_675	-
[truncated: 26,466 more rows]

## Sheet: Table S4
Table S4: Details of closest BLASTP hit to NCBI “nr” database for each newly produced S. invicta OBP sequence.
S. invicta OBP	Blast hit organism	Blast hit description	Blast hit e-value	Blast hit identity	Blast hit query coverage	Blast hit accession
SiOBP1	S. invicta	general odorant-binding protein 69a-like precursor	3.41e-98	1	1	NP_001291522
SiOBP2	S. invicta	OBP2 precursor, partial	5.71e-105	1	1	ADX94399
SiOBP3 (Gp-9)	S. invicta	PREDICTED: pheromone-binding protein Gp-9	3.48e-109	1	1	XP_011157711
SiOBP4	S. invicta	PREDICTED: pheromone-binding protein Gp-9	3.36e-110	1	1	XP_011157725
SiOBP5	S. invicta	PREDICTED: general odorant-binding protein 72, partial	1.06e-103	1	1	XP_011156042
SiOBP6	S. invicta	PREDICTED: general odorant-binding protein lush, partial	2.7e-104	1	1	XP_011165204
SiOBP7	S. invicta	PREDICTED: general odorant-binding protein 56d-like	3.98e-93	1	1	XP_011167532
SiOBP8	S. invicta	PREDICTED: uncharacterized protein LOC105203183	1.34e-110	1	1	XP_011170254
SiOBP9	S. invicta	PREDICTED: general odorant-binding protein 83a-like	5.12e-88	1	1	XP_011173007
SiOBP10	S. invicta	PREDICTED: general odorant-binding protein 69a-like isoform X2	1.76e-100	1	1.028	XP_011171270
SiOBP11	S. invicta	PREDICTED: pheromone-binding protein-related protein 6	1.31e-106	1	1	XP_011171271
SiOBP12	S. invicta	OBP12 precursor, partial	6.4e-117	0.977	1	ADX94408
SiOBP13	S. invicta	PREDICTED: pheromone-binding protein Gp-9-like	3.4e-112	1	1	XP_011157738
SiOBP14	S. invicta	PREDICTED: pheromone-binding protein Gp-9-like isoform X1	1.24e-115	0.994	0.994	XP_011171390
SiOBP15	S. invicta	PREDICTED: pheromone-binding protein Gp-9-like	2.67e-116	1	1	XP_011169815
SiOBP16	S. invicta	PREDICTED: pheromone-binding protein Gp-9-like	2.29e-117	1	1	XP_011169816
SiOBP17.1	S. invicta	OBP16 precursor, partial	1.31e-14	0.415	0.793	ADX94412
SiOBP17.2	S. invicta	OBP16 precursor, partial	1.28e-14	0.354	0.677	ADX94412
SiOBP17.4	S. invicta	OBP16 precursor, partial	5.71e-33	0.459	0.844	ADX94412
SiOBP17.7	S. invicta	OBP16 precursor, partial	4.22e-26	0.46	0.912	ADX94412
SiOBPZ1	S. invicta	PREDICTED: general odorant-binding protein 71	0	1	1	XP_011161522
SiOBPZ2	S. invicta	PREDICTED: uncharacterized protein LOC105199157	5.54e-90	1	1	XP_011164418
SiOBPZ3	S. invicta	PREDICTED: uncharacterized protein LOC105202825	9.07e-111	1	1	XP_011169818
SiOBPZ4	S. invicta	PREDICTED: general odorant-binding protein 56d-like	1.55e-63	0.731	1.008	XP_011167532
SiOBPZ5	S. invicta	OBP12 precursor, partial	4.81e-92	0.874	1.006	ADX94408
SiOBPZ6	S. invicta	PREDICTED: uncharacterized protein LOC105203183	1.67e-100	0.922	1	XP_011170254
SiOBPZ7.1	S. invicta	PREDICTED: general odorant-binding protein 56d-like	1.89e-67	0.641	0.731	XP_011161856
SiOBPZ7.2	S. invicta	PREDICTED: general odorant-binding protein 56d-like	1.48e-66	0.893	0.991	XP_011161856

## Sheet: Table S5
Table S5: Number of genes represented in each co-expression module; OBPs represented in each module. Each gene may be represented by multiple probes. Probes in queen_E_1 are not assinged to a module.
Dataset	Module	Probe Number	Gene number	OBP Number	OBP Probes as % of Total	OBPs Represented
queen	-	18291	3046	8	0.26	SiOBP1,SiOBP10,SiOBP12,SiOBP13,SiOBP15,SiOBP16,SiOBP3,SiOBP7
worker	-	18291	3046	8	0.26	SiOBP1,SiOBP10,SiOBP12,SiOBP13,SiOBP15,SiOBP16,SiOBP3,SiOBP7
queen	queen_A	6492	1342	5	0.37	SiOBP1,SiOBP12,SiOBP13,SiOBP16,SiOBP3
queen	queen_B	1953	561	2	0.36	SiOBP1,SiOBP10
queen	queen_C	1651	348	1	0.29	SiOBP1
queen	queen_D	319	75	1	1.33	SiOBP15
queen	queen_E	168	39	1	2.56	SiOBP7
queen	queen_F	115	15	1	6.67	SiOBP15
worker	worker_A	6023	1599	2	0.13	SiOBP1,SiOBP10
worker	worker_B	193	27	1	3.7	SiOBP15
worker	worker_C	135	24	1	4.17	SiOBP7
worker	worker_D	94	16	4	25	SiOBP12,SiOBP13,SiOBP16,SiOBP3
queen	queen_G	1879	454	0	0	-
queen	queen_H	1190	296	0	0	-
queen	queen_I	619	109	0	0	-
queen	queen_J	451	102	0	0	-
queen	queen_K	335	77	0	0	-
queen	queen_L	164	72	0	0	-
queen	queen_M	550	63	0	0	-
queen	queen_N	203	62	0	0	-
queen	queen_O	510	41	0	0	-
queen	queen_P	115	34	0	0	-
queen	queen_Q	338	29	0	0	-
queen	queen_R	93	24	0	0	-
queen	queen_S	233	24	0	0	-
queen	queen_T	111	22	0	0	-
queen	queen_U	125	22	0	0	-
queen	queen_V	192	16	0	0	-
queen	queen_W	92	11	0	0	-
queen	queen_X	99	10	0	0	-
queen	queen_Y	39	8	0	0	-
queen	queen_Z	61	7	0	0	-
queen	queen_A_1	70	5	0	0	-
queen	queen_B_1	50	4	0	0	-
queen	queen_C_1	38	1	0	0	-
queen	queen_D_1	1	1	0	0	-
queen	queen_E_1	35	0	0	NA	-
worker	worker_E	1867	486	0	0	-
worker	worker_F	2312	408	0	0	-
worker	worker_G	1587	401	0	0	-
worker	worker_H	632	217	0	0	-
worker	worker_I	700	195	0	0	-
worker	worker_J	814	144	0	0	-
worker	worker_K	818	135	0	0	-
worker	worker_L	238	99	0	0	-
worker	worker_M	428	88	0	0	-
worker	worker_N	157	55	0	0	-
worker	worker_O	109	46	0	0	-
worker	worker_P	200	45	0	0	-
worker	worker_Q	152	44	0	0	-
worker	worker_R	181	43	0	0	-
worker	worker_S	161	38	0	0	-
worker	worker_T	125	36	0	0	-
worker	worker_U	153	30	0	0	-
worker	worker_V	148	25	0	0	-
worker	worker_W	86	24	0	0	-
worker	worker_X	233	16	0	0	-
worker	worker_Y	78	13	0	0	-
worker	worker_Z	65	12	0	0	-
worker	worker_A_1	118	11	0	0	-
worker	worker_B_1	49	11	0	0	-
worker	worker_C_1	52	10	0	0	-
worker	worker_D_1	57	10	0	0	-
worker	worker_E_1	60	10	0	0	-
worker	worker_F_1	50	9	0	0	-
worker	worker_G_1	33	8	0	0	-
worker	worker_H_1	41	6	0	0	-
worker	worker_I_1	41	6	0	0	-
worker	worker_J_1	70	6	0	0	-
worker	worker_K_1	31	5	0	0	-

## Sheet: Table S6
Table S6: Gene co-expression modules with module eigene differential expression between genotypes in queens (SB/SB versus SB/Sb), between genotypes in workers from multiple-queen colonies (SB/SB versus SB/Sb), and betwen social forms in SB/SB workers (single-queen colony versus multiple-queen colony). Differential expression was tested with t-tests within each comparison within each dataset, with…
Dataset	Module	Comparison	Gene Number	Mean Difference	t	d.f.	p-value	Corrected p-value
queen	queen_X	genotype	10	0.12	-17.52	48.99	9.73164e-23	3.01681e-21
queen	queen_E_1	genotype	0	0.06	-4.2	58.75	9.21441e-05	0.00285647
queen	queen_Y	genotype	8	0.05	-3.72	50.23	0.000510077	0.0158124
queen	queen_D	genotype	75	0.05	-3.42	51.91	0.00121505	0.0376665
worker	worker_Z	genotype	12	-0.17	18.18	37.31	3.95326e-20	1.46271e-18
worker	worker_A_1	social_form	11	-0.08	11.11	29.18	5.34551e-12	1.97784e-10

## Sheet: Table S7
Table S7: Putative OBP orthologs in other species. First, we ran a tblastn search of all S. invicta OBPs against all non-S. invicta arthropod sequences, accepting hits where e-value < 1x10-3. We then ran a blastx search of these hits against the S. invicta gene predictions (including our newly curated OBP set). We report the hits with the lowest e-value of the blastx search. We repeated this anal…
	Grouping	OBP	Accession	Sequence Name	OBP coverage	e-value
S. invicta OBPs against all non-S. invicta arthropod sequences		SiOBP1	XM_012373322.1	PREDICTED: Linepithema humile general odorant-binding protein 69a-like (LOC105675856), transcript variant X1, mRNA	1	2.02e-101
		SiOBP2	XM_012675063.1	PREDICTED: Monomorium pharaonis uncharacterized LOC105833365 (LOC105833365), mRNA	0.9868	2.06e-74
		SiOBP3	AF427903.1	Solenopsis richteri putative odorant binding protein precursor (Gp-9) gene, Gp-9-b' allele, complete cds	1	4.57e-113
		SiOBP4	AY818614.1	Solenopsis sp. B0_178 putative odorant binding protein precursor (Gp-9) gene, Gp-9-B allele, complete cds	1	3.39e-103
		SiOBP5	XM_012671527.1	PREDICTED: Monomorium pharaonis general odorant-binding protein 19a-like (LOC105831417), mRNA	1	2.41e-93
		SiOBP6	XM_012670912.1	PREDICTED: Monomorium pharaonis general odorant-binding protein 99b-like (LOC105831060), mRNA	1	2.42e-82
		SiOBP9	XM_011693717.1	PREDICTED: Wasmannia auropunctata general odorant-binding protein 83a-like (LOC105452530), transcript variant X1, mRNA	0.8837	1.05e-73
		SiOBP10	XM_012684740.1	PREDICTED: Monomorium pharaonis pheromone-binding protein-related protein 6-like (LOC105838856), mRNA	1	4.69e-103
		SiOBP11	XM_011692838.1	PREDICTED: Wasmannia auropunctata general odorant-binding protein 83a-like (LOC105452039), mRNA	1	1.64e-78
		SiOBPZ1	XM_012019767.1	PREDICTED: Vollenhovia emeryi general odorant-binding protein 71 (LOC105566056), transcript variant X2, mRNA	0.9328	2.04e-125
	Phylogenetic Group 1	SiOBPZ3	XM_012679489.1	PREDICTED: Monomorium pharaonis pheromone-binding protein Gp-9-like (LOC105835869), mRNA	1	7.12e-61
		SiOBP16	XM_012679489.1	PREDICTED: Monomorium pharaonis pheromone-binding protein Gp-9-like (LOC105835869), mRNA	0.7778	1.86e-52
		SiOBP14	XM_012679489.1	PREDICTED: Monomorium pharaonis pheromone-binding protein Gp-9-like (LOC105835869), mRNA	0.8951	7.72e-45
		SiOBP13	XM_012679489.1	PREDICTED: Monomorium pharaonis pheromone-binding protein Gp-9-like (LOC105835869), mRNA	0.9125	5.92e-44
		SiOBP17-mRNA.4	XM_012679489.1	PREDICTED: Monomorium pharaonis pheromone-binding protein Gp-9-like (LOC105835869), mRNA	0.8033	5.48e-35
		SiOBP17-mRNA.7	XM_012679489.1	PREDICTED: Monomorium pharaonis pheromone-binding protein Gp-9-like (LOC105835869), mRNA	0.7876	8.67e-28
		SiOBP17-mRNA.2	XM_012679489.1	PREDICTED: Monomorium pharaonis pheromone-binding protein Gp-9-like (LOC105835869), mRNA	0.7604	1.48e-17
		SiOBP17-mRNA.1	XM_012679489.1	PREDICTED: Monomorium pharaonis pheromone-binding protein Gp-9-like (LOC105835869), mRNA	0.7317	6.24e-17
		SiOBP12	XM_012669319.1	PREDICTED: Monomorium pharaonis uncharacterized LOC105830146 (LOC105830146), mRNA	0.8514	4.73e-47
		SiOBP15	XM_011070365.1	PREDICTED: Acromyrmex echinatior pheromone-binding protein Gp-9-like (LOC105154687), mRNA	0.9506	1.67e-43
		SiOBPZ5	XM_012678755.1	PREDICTED: Monomorium pharaonis uncharacterized LOC105835453 (LOC105835453), mRNA	0.8506	1.52e-43
	Phylogenetic Group 2	SiOBP7	XM_011693711.1	PREDICTED: Wasmannia auropunctata B2 protein-like (LOC105452527), transcript variant X2, mRNA	0.9925	1.59e-76
		SiOBPZ4	XM_011693711.1	PREDICTED: Wasmannia auropunctata B2 protein-like (LOC105452527), transcript variant X2, mRNA	0.9769	1.03e-61
		SiOBPZ2	XM_011693711.1	PREDICTED: Wasmannia auropunctata B2 protein-like (LOC105452527), transcript variant X2, mRNA	0.9618	2.05e-53
		SiOBP8	XM_011645916.1	PREDICTED: Pogonomyrmex barbatus general odorant-binding protein 56d-like (LOC105431629), partial mRNA	0.732	3.6e-29
		SiOBPZ6	XM_011645916.1	PREDICTED: Pogonomyrmex barbatus general odorant-binding protein 56d-like (LOC105431629), partial mRNA	0.732	4.52e-29
		SiOBPZ7-mRNA.1	XM_012685128.1	PREDICTED: Monomorium pharaonis general odorant-binding protein 56d-like (LOC105839081), mRNA	0.6923	9.17e-29
		SiOBPZ7-mRNA.2	XM_012685128.1	PREDICTED: Monomorium pharaonis general odorant-binding protein 56d-like (LOC105839081), mRNA	0.9107	1.47e-28
S. invicta OBPs against non-ant arthropods (not Formicidae)		SiOBP1	XM_015321671.1	PREDICTED: Polistes dominula uncharacterized LOC107066747 (LOC107066747), mRNA	0.9712	2.28e-70
		SiOBP2	XM_015656912.1	PREDICTED: Neodiprion lecontei general odorant-binding protein 19d-like (LOC107218882), mRNA	0.625	0.000619
		SiOBP3	HE578203.1	Nasonia vitripennis OBP18 gene for putative odorant binding protein 18, strain AsmCX	0.9477	1.17e-08
		SiOBP4	XM_015580922.1	PREDICTED: Dufourea novaeangliae uncharacterized LOC107191806 (LOC107191806), mRNA	0.902	3.94e-10
		SiOBP5	KP963692.1	Sclerodermus sp. MQW-2015 odorant binding protein 7 (obp6) mRNA, complete cds	1	1.61e-46
		SiOBP6	XM_015327234.1	PREDICTED: Polistes dominula general odorant-binding protein 56d-like (LOC107069711), mRNA	0.9315	9.51e-26
		SiOBP9	XM_015579325.1	PREDICTED: Dufourea novaeangliae general odorant-binding protein 56d-like (LOC107190515), mRNA	0.8527	5.28e-53
		SiOBP10	KP717060.1	Apis cerana cerana odorant binding protein 10 mRNA, complete cds	0.8951	3.14e-88
		SiOBP11	XM_017934140.1	PREDICTED: Habropoda laboriosa general odorant-binding protein 99b-like (LOC108571970), mRNA	0.9799	2.89e-46
		SiOBPZ1	XM_015749472.1	PREDICTED: Cephus cinctus general odorant-binding protein 71-like (LOC107272374), mRNA	0.9921	2.12e-53
	Phylogenetic Group 1	SiOBPZ3	XM_017910159.1	PREDICTED: Eufriesea mexicana uncharacterized LOC108554787 (LOC108554787), mRNA	0.7643	1.75e-15
		SiOBP16	XM_018027175.1	PREDICTED: Ceratina calcarata uncharacterized LOC108626482 (LOC108626482), mRNA	0.5029	5.29e-10
		SiOBP14	XM_018027175.1	PREDICTED: Ceratina calcarata uncharacterized LOC108626482 (LOC108626482), mRNA	0.8951	1.11e-14
		SiOBP13	XM_006608556.1	PREDICTED: Apis dorsata uncharacterized LOC102678956 (LOC102678956), mRNA	0.7125	4.89e-12
		SiOBP17-mRNA.4	KT965294.1	Melipona scutellaris odorant-binding protein-4 mRNA, partial cds	0.6393	1.67e-08
		SiOBP17-mRNA.7	FN432786.1	Glossina morsitans morsitans mRNA for odorant binding protein 8 (obp8 gene), isolate Gmm_1	0.5841	0.00106
		SiOBP17-mRNA.2	FN432786.1	Glossina morsitans morsitans mRNA for odorant binding protein 8 (obp8 gene), isolate Gmm_1	0.5625	0.00189
		SiOBP17-mRNA.1	FN432786.1	Glossina morsitans morsitans mRNA for odorant binding protein 8 (obp8 gene), isolate Gmm_1	0.6585	0.00198
		SiOBP12	XM_015580922.1	PREDICTED: Dufourea novaeangliae uncharacterized LOC107191806 (LOC107191806), mRNA	0.8229	4.06e-11
		SiOBP15	XM_018027175.1	PREDICTED: Ceratina calcarata uncharacterized LOC108626482 (LOC108626482), mRNA	0.9198	3.08e-14
		SiOBPZ5	XM_006608556.1	PREDICTED: Apis dorsata uncharacterized LOC102678956 (LOC102678956), mRNA	0.5057	2.73e-10
	Phylogenetic Group 2	SiOBP7	XM_015747897.1	PREDICTED: Cephus cinctus general odorant-binding protein 56d-like (LOC107271663), mRNA	0.9925	1.18e-51
		SiOBPZ4	XM_015323907.1	PREDICTED: Polistes dominula general odorant-binding protein 56d-like (LOC107067956), mRNA	0.9538	3.43e-44
		SiOBPZ2	XM_015323907.1	PREDICTED: Polistes dominula general odorant-binding protein 56d-like (LOC107067956), mRNA	0.9389	2.8e-39
		SiOBP8	XM_015323907.1	PREDICTED: Polistes dominula general odorant-binding protein 56d-like (LOC107067956), mRNA	0.9739	3.58e-19
		SiOBPZ6	XM_015323907.1	PREDICTED: Polistes dominula general odorant-binding protein 56d-like (LOC107067956), mRNA	0.9739	1.39e-17
		SiOBPZ7-mRNA.1	XM_017898310.1	PREDICTED: Eufriesea mexicana general odorant-binding protein 56h-like (LOC108546299), mRNA	0.6923	4.36e-18
		SiOBPZ7-mRNA.2	XM_003708502.2	PREDICTED: Megachile rotundata general odorant-binding protein 56a-like (LOC100883755), mRNA	0.9286	5.19e-18
